# Supplementary material for: Bis{N 2,N 6-bis­[(pyridin-3-yl)meth­yl]pyridine-2,6-dicarboxamide-κN}bis­(methanol-κO)bis­(thio­cyanato-κN)cobalt(II)
Source: Acta Crystallogr Sect E Struct Rep Online. 2012 May 12;68(Pt 6):m765. doi: 10.1107/S1600536812020326 (PMC3379100; doi:10.1107/S1600536812020326)
Supplement: Supplementary file 1 [file e-68-0m765-sup1.cif]

##############################################################################
#                                                                            #
# This CIF contains the data in a paper accepted for publication in          #
# Acta Crystallographica Section E. It conforms to the requirements of       #
# Notes for Authors for Acta Crystallographica Section E, and has been       #
# peer reviewed under the auspices of the IUCr Commission on Journals.       #
#                                                                            #
# Full details of the Crystallographic Information File format               #
# are given in the paper "The Crystallographic Information File (CIF):       #
# a New Standard Archive File for Crystallography" by S. R. Hall, F. H.      #
# Allen and I. D. Brown [Acta Cryst. (1991), A47, 655-685].                  #
#                                                                            #
# The current version of the core CIF dictionary is obtainable from          #
# ftp://ftp.iucr.org/pub/cif_core.dic.                                       #
#                                                                            #
# Software is freely available for graphical display of the structure(s)     #
# in this CIF. For information consult the CIF software page                 #
# http://www.iucr.org/resources/cif/software.                                #
#                                                                            #
# This file may be used for bona fide research purposes within the           #
# scientific community so long as proper attribution is given to the journal # 
# article from which it was obtained.                                        #
#                                                                            #
##############################################################################
data_I
_audit_creation_method     SHELXL-97
_chemical_name_systematic
;
Bis{<i>N</i>^2^,<i>N</i>^6^-bis[(pyridin-3-yl)methyl]pyridine-2,6-
dicarboxamide-\k<i>N</i>}bis(methanol-
\k<i>O</i>)bis(thiocyanato-\k<i>N</i>)cobalt(II)
;
_chemical_name_common     ?
_chemical_formula_moiety     'C42 H42 Co N12 O6 S2'
_chemical_formula_sum     'C42 H42 Co N12 O6 S2'
_chemical_formula_iupac     '[Co (N C S)2 (C19 H17 N5 O2)2 (C H4 O)2]'
_chemical_formula_weight     933.93
_chemical_melting_point     ?
_symmetry_cell_setting     monoclinic
_symmetry_space_group_name_H-M     'P 21/c'
_symmetry_space_group_name_Hall     '-P 2ybc'
loop_
    _symmetry_equiv_pos_as_xyz
    'x, y, z'
    '-x, y+1/2, -z+1/2'
    '-x, -y, -z'
    'x, -y-1/2, z-1/2'
_cell_length_a     9.6728(19)
_cell_length_b     17.631(4)
_cell_length_c     13.041(3)
_cell_angle_alpha     90.00
_cell_angle_beta     100.13(3)
_cell_angle_gamma     90.00
_cell_volume     2189.4(8)
_cell_formula_units_Z     2
_cell_measurement_reflns_used     4895
_cell_measurement_theta_min     2.1387
_cell_measurement_theta_max     30.7599
_cell_measurement_temperature     293(2)
_exptl_crystal_description     'Block'
_exptl_crystal_colour     'Pink'
_exptl_crystal_size_max     0.22
_exptl_crystal_size_mid     0.21
_exptl_crystal_size_min     0.18
_exptl_crystal_density_diffrn     1.417
_exptl_crystal_density_meas     ?
_exptl_crystal_density_method     'not measured'
_exptl_crystal_F_000     970
_exptl_absorpt_coefficient_mu     0.549
_exptl_absorpt_correction_type     multi-scan
_exptl_absorpt_process_details     '(SADABS; Sheldrick, 1996)'
_exptl_absorpt_correction_T_min     0.892
_exptl_absorpt_correction_T_max     0.914
_exptl_special_details     ?
_diffrn_ambient_temperature     293(2)
_diffrn_radiation_type     MoK\a
_diffrn_radiation_wavelength     0.71073
_diffrn_radiation_source     'fine-focus sealed tube'
_diffrn_radiation_monochromator     graphite
_diffrn_measurement_device_type     'Siemens SMART CCD'
_diffrn_measurement_method     '\w scan'
_diffrn_detector_area_resol_mean     ?
_diffrn_reflns_number     21676
_diffrn_reflns_av_R_equivalents     0.0493
_diffrn_reflns_av_sigmaI/netI     0.0374
_diffrn_reflns_theta_min     2.43
_diffrn_reflns_theta_max     25.00
_diffrn_reflns_theta_full     25.00
_diffrn_measured_fraction_theta_max     0.987
_diffrn_measured_fraction_theta_full     0.987
_diffrn_reflns_limit_h_min     -11
_diffrn_reflns_limit_h_max     11
_diffrn_reflns_limit_k_min     -20
_diffrn_reflns_limit_k_max     20
_diffrn_reflns_limit_l_min     -15
_diffrn_reflns_limit_l_max     15
_diffrn_standards_number     ?
_diffrn_standards_interval_count     ?
_diffrn_standards_interval_time     ?
_diffrn_standards_decay_%     ?
_refine_special_details
;
Refinement of <i>F</i>^2^ against ALL reflections. The weighted <i>R</i>-factor
<i>wR</i> and goodness of fit <i>S</i> are based on <i>F</i>^2^, conventional
<i>R</i>-factors <i>R</i> are based on <i>F</i>, with <i>F</i> set to zero for
negative <i>F</i>^2^. The threshold expression of <i>F</i>^2^ >
\s(<i>F</i>^2^) is used only for calculating <i>R</i>-factors(gt) <i>etc</i>.
and is not relevant to the choice of reflections for refinement.
<i>R</i>-factors based on <i>F</i>^2^ are statistically about twice as large
as those based on <i>F</i>, and <i>R</i>- factors based on ALL data will be
even larger.
;
_reflns_number_total     3803
_reflns_number_gt     3435
_reflns_threshold_expression     I>2sigma(I)
_refine_ls_structure_factor_coef     Fsqd
_refine_ls_matrix_type     full
_refine_ls_R_factor_all     0.0625
_refine_ls_R_factor_gt     0.0538
_refine_ls_wR_factor_gt     0.0971
_refine_ls_wR_factor_ref     0.1013
_refine_ls_goodness_of_fit_ref     1.149
_refine_ls_restrained_S_all     1.149
_refine_ls_number_reflns     3803
_refine_ls_number_parameters     291
_refine_ls_number_restraints     0
_refine_ls_hydrogen_treatment     mixed
_refine_ls_weighting_scheme     calc
_refine_ls_weighting_details
         'calc w=1/[\s^2^(Fo^2^)+(0.0359P)^2^+0.8290P] where P=(Fo^2^+2Fc^2^)/3'
_atom_sites_solution_hydrogens     geom
_atom_sites_solution_primary     direct
_atom_sites_solution_secondary     difmap
_refine_ls_shift/su_max     0.000
_refine_ls_shift/su_mean     0.000
_refine_diff_density_max     0.184
_refine_diff_density_min     -0.182
_refine_ls_extinction_method     none
_refine_ls_extinction_coef     ?
loop_
    _atom_type_symbol
    _atom_type_description
    _atom_type_scat_dispersion_real
    _atom_type_scat_dispersion_imag
    _atom_type_scat_source
    'C' 'C' 0.0033 0.0016
                         'International Tables Vol C Tables 4.2.6.8 and 6.1.1.4'
    'H' 'H' 0.0000 0.0000
                         'International Tables Vol C Tables 4.2.6.8 and 6.1.1.4'
    'N' 'N' 0.0061 0.0033
                         'International Tables Vol C Tables 4.2.6.8 and 6.1.1.4'
    'O' 'O' 0.0106 0.0060
                         'International Tables Vol C Tables 4.2.6.8 and 6.1.1.4'
    'S' 'S' 0.1246 0.1234
                         'International Tables Vol C Tables 4.2.6.8 and 6.1.1.4'
    'Co' 'Co' 0.3494 0.9721
                         'International Tables Vol C Tables 4.2.6.8 and 6.1.1.4'
_computing_data_collection     'SMART (Siemens, 1996)'
_computing_cell_refinement     'SAINT (Siemens, 1996)'
_computing_data_reduction     'SAINT (Siemens, 1996)'
_computing_structure_solution     'SHELXS97 (Sheldrick, 2008)'
_computing_structure_refinement     'SHELXL97 (Sheldrick, 2008)'
_computing_molecular_graphics     'SHELXTL (Sheldrick, 2008)'
_computing_publication_material     'SHELXL97 (Sheldrick, 2008)'
loop_
    _atom_site_type_symbol
    _atom_site_label
    _atom_site_fract_x
    _atom_site_fract_y
    _atom_site_fract_z
    _atom_site_U_iso_or_equiv
    _atom_site_adp_type
    _atom_site_calc_flag
    _atom_site_refinement_flags
    _atom_site_occupancy
    _atom_site_symmetry_multiplicity
    _atom_site_disorder_assembly
    _atom_site_disorder_group
    Co Co1 0.0000 0.0000 0.5000 0.03328(16) Uani d S 1 2 . .
    S S1 -0.19041(9) 0.20444(5) 0.66597(7) 0.0607(3) Uani d . 1 1 . .
    O O1 0.3791(3) -0.10454(13) 0.85021(19) 0.0727(7) Uani d . 1 1 . .
    O O2 0.0978(2) 0.10649(12) 1.22010(16) 0.0622(6) Uani d . 1 1 . .
    O O3 -0.0365(2) 0.08401(12) 0.38047(17) 0.0472(5) Uani d . 1 1 . .
    N N1 0.2436(2) 0.02348(12) 1.01554(16) 0.0373(5) Uani d . 1 1 . .
    N N2 0.3961(2) 0.02276(14) 0.86373(18) 0.0463(6) Uani d . 1 1 . .
    H H2A 0.3683 0.0635 0.8935 0.056 Uiso calc R 1 1 . .
    N N3 0.2057(2) 0.16022(13) 1.09943(17) 0.0443(6) Uani d . 1 1 . .
    H H3A 0.2468 0.1532 1.0451 0.053 Uiso calc R 1 1 . .
    N N4 0.2142(2) 0.03865(13) 0.54496(17) 0.0397(5) Uani d . 1 1 . .
    N N5 0.3318(3) 0.30281(16) 1.4128(2) 0.0604(7) Uani d . 1 1 . .
    N N6 -0.0655(3) 0.07304(14) 0.60659(18) 0.0458(6) Uani d . 1 1 . .
    C C1 0.3501(3) -0.04486(18) 0.8894(2) 0.0471(7) Uani d . 1 1 . .
    C C2 0.2582(3) -0.04329(16) 0.9707(2) 0.0409(7) Uani d . 1 1 . .
    C C3 0.1951(3) -0.10950(17) 0.9980(2) 0.0533(8) Uani d . 1 1 . .
    H H3 0.2049 -0.1558 0.9628 0.064 Uiso calc R 1 1 . .
    C C4 0.1183(3) -0.10634(19) 1.0772(3) 0.0583(9) Uani d . 1 1 . .
    H H4 0.0753 -0.1508 1.0983 0.070 Uiso calc R 1 1 . .
    C C5 0.1043(3) -0.03805(18) 1.1255(2) 0.0497(8) Uani d . 1 1 . .
    H H5 0.0521 -0.0346 1.1806 0.060 Uiso calc R 1 1 . .
    C C6 0.1676(3) 0.02553(15) 1.0922(2) 0.0386(7) Uani d . 1 1 . .
    C C7 0.1543(3) 0.10093(17) 1.1426(2) 0.0419(7) Uani d . 1 1 . .
    C C8 0.4895(3) 0.0323(2) 0.7894(2) 0.0536(8) Uani d . 1 1 . .
    H H8A 0.5457 -0.0145 0.7886 0.064 Uiso calc R 1 1 . .
    H H8B 0.5554 0.0742 0.8134 0.064 Uiso calc R 1 1 . .
    C C9 0.4171(3) 0.04924(16) 0.6792(2) 0.0405(7) Uani d . 1 1 . .
    C C10 0.2796(3) 0.02987(16) 0.6441(2) 0.0420(7) Uani d . 1 1 . .
    H H10 0.2275 0.0090 0.6926 0.050 Uiso calc R 1 1 . .
    C C11 0.2886(3) 0.06854(17) 0.4779(2) 0.0509(8) Uani d . 1 1 . .
    H H11 0.2453 0.0745 0.4071 0.061 Uiso calc R 1 1 . .
    C C12 0.4252(4) 0.0909(2) 0.5080(3) 0.0633(9) Uani d . 1 1 . .
    H H12 0.4747 0.1132 0.4588 0.076 Uiso calc R 1 1 . .
    C C13 0.4904(3) 0.08126(19) 0.6091(3) 0.0566(9) Uani d . 1 1 . .
    H H13 0.5853 0.0965 0.6306 0.068 Uiso calc R 1 1 . .
    C C14 0.1958(4) 0.23665(17) 1.1399(2) 0.0537(8) Uani d . 1 1 . .
    H H14A 0.0988 0.2452 1.1519 0.064 Uiso calc R 1 1 . .
    H H14B 0.2145 0.2736 1.0867 0.064 Uiso calc R 1 1 . .
    C C15 0.2965(3) 0.25142(15) 1.2399(2) 0.0419(7) Uani d . 1 1 . .
    C C16 0.4374(4) 0.23449(18) 1.2524(3) 0.0594(9) Uani d . 1 1 . .
    H H16 0.4747 0.2111 1.1975 0.071 Uiso calc R 1 1 . .
    C C17 0.5232(4) 0.2516(2) 1.3443(3) 0.0665(10) Uani d . 1 1 . .
    H H17 0.6207 0.2403 1.3541 0.080 Uiso calc R 1 1 . .
    C C18 0.4669(4) 0.28538(19) 1.4224(3) 0.0620(9) Uani d . 1 1 . .
    H H18 0.5273 0.2968 1.4861 0.074 Uiso calc R 1 1 . .
    C C19 0.2503(3) 0.28563(17) 1.3221(2) 0.0522(8) Uani d . 1 1 . .
    H H19 0.1533 0.2980 1.3139 0.063 Uiso calc R 1 1 . .
    C C20 -0.1081(5) 0.1531(2) 0.3779(3) 0.0936(15) Uani d . 1 1 . .
    H H20A -0.1899 0.1473 0.4122 0.140 Uiso calc R 1 1 . .
    H H20B -0.1394 0.1686 0.3053 0.140 Uiso calc R 1 1 . .
    H H20C -0.0453 0.1919 0.4143 0.140 Uiso calc R 1 1 . .
    C C21 -0.1174(3) 0.12750(16) 0.6318(2) 0.0387(6) Uani d . 1 1 . .
    H H1 0.005(3) 0.0815(17) 0.336(2) 0.045(10) Uiso d . 1 1 . .
loop_
    _atom_site_aniso_label
    _atom_site_aniso_U_11
    _atom_site_aniso_U_22
    _atom_site_aniso_U_33
    _atom_site_aniso_U_12
    _atom_site_aniso_U_13
    _atom_site_aniso_U_23
    Co1 0.0331(3) 0.0375(3) 0.0294(3) 0.0044(2) 0.0059(2) 0.0039(2)
    S1 0.0654(6) 0.0427(5) 0.0790(6) 0.0000(4) 0.0261(5) -0.0131(4)
    O1 0.0898(19) 0.0547(14) 0.0772(17) 0.0137(13) 0.0244(14) -0.0174(13)
    O2 0.0804(17) 0.0688(15) 0.0449(13) 0.0054(12) 0.0318(12) 0.0063(11)
    O3 0.0517(13) 0.0519(13) 0.0415(12) 0.0129(10) 0.0179(11) 0.0156(10)
    N1 0.0372(13) 0.0400(13) 0.0322(12) 0.0034(10) -0.0006(10) -0.0006(10)
    N2 0.0466(15) 0.0544(16) 0.0378(13) 0.0025(12) 0.0067(11) -0.0090(11)
    N3 0.0574(16) 0.0449(14) 0.0341(13) -0.0024(12) 0.0176(12) -0.0015(11)
    N4 0.0358(13) 0.0479(14) 0.0352(13) -0.0013(11) 0.0063(10) 0.0022(11)
    N5 0.0644(19) 0.0654(18) 0.0547(17) -0.0038(15) 0.0195(15) -0.0203(14)
    N6 0.0497(15) 0.0484(15) 0.0415(14) 0.0059(12) 0.0143(12) -0.0012(12)
    C1 0.0476(18) 0.0490(19) 0.0406(17) 0.0103(15) -0.0035(14) -0.0062(15)
    C2 0.0404(16) 0.0441(17) 0.0344(15) 0.0043(13) -0.0043(12) 0.0014(13)
    C3 0.056(2) 0.0406(18) 0.057(2) 0.0008(15) -0.0057(16) -0.0021(15)
    C4 0.060(2) 0.051(2) 0.062(2) -0.0100(16) 0.0035(17) 0.0104(17)
    C5 0.0493(18) 0.057(2) 0.0419(17) -0.0049(15) 0.0047(14) 0.0100(15)
    C6 0.0362(15) 0.0459(17) 0.0321(15) 0.0021(13) 0.0016(12) 0.0063(12)
    C7 0.0413(16) 0.0553(19) 0.0288(15) 0.0063(14) 0.0057(13) 0.0040(13)
    C8 0.0359(17) 0.077(2) 0.0457(18) -0.0008(16) 0.0012(14) -0.0087(16)
    C9 0.0336(15) 0.0451(16) 0.0421(16) 0.0006(13) 0.0049(13) -0.0066(13)
    C10 0.0400(16) 0.0530(18) 0.0337(15) -0.0002(14) 0.0082(13) 0.0005(13)
    C11 0.0484(18) 0.062(2) 0.0426(18) -0.0015(16) 0.0094(15) 0.0125(15)
    C12 0.057(2) 0.080(2) 0.058(2) -0.0173(18) 0.0216(17) 0.0120(18)
    C13 0.0409(18) 0.068(2) 0.061(2) -0.0175(16) 0.0086(16) -0.0059(17)
    C14 0.070(2) 0.0449(18) 0.0483(18) 0.0091(16) 0.0159(16) -0.0003(15)
    C15 0.0495(18) 0.0343(15) 0.0444(17) 0.0026(13) 0.0153(14) -0.0027(13)
    C16 0.063(2) 0.061(2) 0.060(2) 0.0124(17) 0.0266(18) -0.0089(17)
    C17 0.053(2) 0.073(2) 0.075(3) 0.0072(18) 0.0156(19) -0.009(2)
    C18 0.065(2) 0.057(2) 0.063(2) -0.0105(18) 0.0105(18) -0.0089(18)
    C19 0.0488(18) 0.0533(19) 0.059(2) 0.0015(15) 0.0220(16) -0.0111(16)
    C20 0.148(4) 0.068(2) 0.072(3) 0.060(3) 0.040(3) 0.029(2)
    C21 0.0366(16) 0.0423(16) 0.0377(16) -0.0074(13) 0.0080(12) -0.0005(13)
_geom_special_details
;
All s.u.'s (except the s.u. in the dihedral angle between two l.s. planes)
are estimated using the full covariance matrix. The cell s.u.'s are taken
into account individually in the estimation of s.u.'s in distances, angles
and torsion angles; correlations between s.u.'s in cell parameters are only
used when they are defined by crystal symmetry. An approximate (isotropic)
treatment of cell s.u.'s is used for estimating s.u.'s involving l.s.
planes.
;
loop_
    _geom_bond_atom_site_label_1
    _geom_bond_atom_site_label_2
    _geom_bond_site_symmetry_2
    _geom_bond_distance
    _geom_bond_publ_flag
    Co1 N6 3_556 2.074(2) ?
    Co1 N6 . 2.074(2) yes
    Co1 O3 . 2.134(2) yes
    Co1 O3 3_556 2.134(2) ?
    Co1 N4 3_556 2.162(2) ?
    Co1 N4 . 2.162(2) yes
    S1 C21 . 1.627(3) ?
    O1 C1 . 1.224(3) ?
    O2 C7 . 1.234(3) ?
    O3 C20 . 1.399(4) ?
    O3 H1 . 0.76(3) ?
    N1 C2 . 1.333(3) ?
    N1 C6 . 1.341(3) ?
    N2 C1 . 1.336(4) ?
    N2 C8 . 1.447(4) ?
    N2 H2A . 0.8800 ?
    N3 C7 . 1.325(3) ?
    N3 C14 . 1.456(4) ?
    N3 H3A . 0.8800 ?
    N4 C11 . 1.334(3) ?
    N4 C10 . 1.344(3) ?
    N5 C18 . 1.327(4) ?
    N5 C19 . 1.335(4) ?
    N6 C21 . 1.158(3) ?
    C1 C2 . 1.498(4) ?
    C2 C3 . 1.393(4) ?
    C3 C4 . 1.375(4) ?
    C3 H3 . 0.9500 ?
    C4 C5 . 1.377(4) ?
    C4 H4 . 0.9500 ?
    C5 C6 . 1.384(4) ?
    C5 H5 . 0.9500 ?
    C6 C7 . 1.499(4) ?
    C8 C9 . 1.513(4) ?
    C8 H8A . 0.9900 ?
    C8 H8B . 0.9900 ?
    C9 C10 . 1.371(4) ?
    C9 C13 . 1.373(4) ?
    C10 H10 . 0.9500 ?
    C11 C12 . 1.369(4) ?
    C11 H11 . 0.9500 ?
    C12 C13 . 1.369(4) ?
    C12 H12 . 0.9500 ?
    C13 H13 . 0.9500 ?
    C14 C15 . 1.507(4) ?
    C14 H14A . 0.9900 ?
    C14 H14B . 0.9900 ?
    C15 C19 . 1.372(4) ?
    C15 C16 . 1.377(4) ?
    C16 C17 . 1.366(5) ?
    C16 H16 . 0.9500 ?
    C17 C18 . 1.372(5) ?
    C17 H17 . 0.9500 ?
    C18 H18 . 0.9500 ?
    C19 H19 . 0.9500 ?
    C20 H20A . 0.9800 ?
    C20 H20B . 0.9800 ?
    C20 H20C . 0.9800 ?
loop_
    _geom_angle_atom_site_label_1
    _geom_angle_atom_site_label_2
    _geom_angle_atom_site_label_3
    _geom_angle_site_symmetry_1
    _geom_angle_site_symmetry_3
    _geom_angle
    _geom_angle_publ_flag
    N6 Co1 N6 3_556 . 180.00(9) ?
    N6 Co1 O3 3_556 . 88.41(9) ?
    N6 Co1 O3 . . 91.59(9) ?
    N6 Co1 O3 3_556 3_556 91.59(9) ?
    N6 Co1 O3 . 3_556 88.41(9) ?
    O3 Co1 O3 . 3_556 180.0 ?
    N6 Co1 N4 3_556 3_556 90.80(9) ?
    N6 Co1 N4 . 3_556 89.20(9) ?
    O3 Co1 N4 . 3_556 89.60(9) ?
    O3 Co1 N4 3_556 3_556 90.40(9) ?
    N6 Co1 N4 3_556 . 89.20(9) ?
    N6 Co1 N4 . . 90.80(9) ?
    O3 Co1 N4 . . 90.40(9) ?
    O3 Co1 N4 3_556 . 89.60(9) ?
    N4 Co1 N4 3_556 . 180.0 ?
    C20 O3 Co1 . . 129.8(2) ?
    C20 O3 H1 . . 111(2) ?
    Co1 O3 H1 . . 118(2) ?
    C2 N1 C6 . . 117.7(2) ?
    C1 N2 C8 . . 123.2(3) ?
    C1 N2 H2A . . 118.4 ?
    C8 N2 H2A . . 118.4 ?
    C7 N3 C14 . . 121.5(2) ?
    C7 N3 H3A . . 119.2 ?
    C14 N3 H3A . . 119.2 ?
    C11 N4 C10 . . 117.3(2) ?
    C11 N4 Co1 . . 123.2(2) ?
    C10 N4 Co1 . . 119.40(18) ?
    C18 N5 C19 . . 116.7(3) ?
    C21 N6 Co1 . . 154.7(2) ?
    O1 C1 N2 . . 123.5(3) ?
    O1 C1 C2 . . 121.3(3) ?
    N2 C1 C2 . . 115.2(3) ?
    N1 C2 C3 . . 122.9(3) ?
    N1 C2 C1 . . 116.7(3) ?
    C3 C2 C1 . . 120.5(3) ?
    C4 C3 C2 . . 118.5(3) ?
    C4 C3 H3 . . 120.7 ?
    C2 C3 H3 . . 120.7 ?
    C3 C4 C5 . . 119.3(3) ?
    C3 C4 H4 . . 120.4 ?
    C5 C4 H4 . . 120.4 ?
    C4 C5 C6 . . 118.7(3) ?
    C4 C5 H5 . . 120.7 ?
    C6 C5 H5 . . 120.7 ?
    N1 C6 C5 . . 122.9(3) ?
    N1 C6 C7 . . 116.9(2) ?
    C5 C6 C7 . . 120.2(3) ?
    O2 C7 N3 . . 122.6(3) ?
    O2 C7 C6 . . 121.0(3) ?
    N3 C7 C6 . . 116.4(2) ?
    N2 C8 C9 . . 114.9(2) ?
    N2 C8 H8A . . 108.6 ?
    C9 C8 H8A . . 108.6 ?
    N2 C8 H8B . . 108.6 ?
    C9 C8 H8B . . 108.6 ?
    H8A C8 H8B . . 107.5 ?
    C10 C9 C13 . . 117.6(3) ?
    C10 C9 C8 . . 121.8(3) ?
    C13 C9 C8 . . 120.4(3) ?
    N4 C10 C9 . . 123.9(3) ?
    N4 C10 H10 . . 118.1 ?
    C9 C10 H10 . . 118.1 ?
    N4 C11 C12 . . 122.0(3) ?
    N4 C11 H11 . . 119.0 ?
    C12 C11 H11 . . 119.0 ?
    C13 C12 C11 . . 119.9(3) ?
    C13 C12 H12 . . 120.1 ?
    C11 C12 H12 . . 120.1 ?
    C12 C13 C9 . . 119.2(3) ?
    C12 C13 H13 . . 120.4 ?
    C9 C13 H13 . . 120.4 ?
    N3 C14 C15 . . 113.6(2) ?
    N3 C14 H14A . . 108.9 ?
    C15 C14 H14A . . 108.9 ?
    N3 C14 H14B . . 108.9 ?
    C15 C14 H14B . . 108.9 ?
    H14A C14 H14B . . 107.7 ?
    C19 C15 C16 . . 117.1(3) ?
    C19 C15 C14 . . 120.2(3) ?
    C16 C15 C14 . . 122.7(3) ?
    C17 C16 C15 . . 119.4(3) ?
    C17 C16 H16 . . 120.3 ?
    C15 C16 H16 . . 120.3 ?
    C16 C17 C18 . . 119.2(3) ?
    C16 C17 H17 . . 120.4 ?
    C18 C17 H17 . . 120.4 ?
    N5 C18 C17 . . 122.9(3) ?
    N5 C18 H18 . . 118.5 ?
    C17 C18 H18 . . 118.5 ?
    N5 C19 C15 . . 124.6(3) ?
    N5 C19 H19 . . 117.7 ?
    C15 C19 H19 . . 117.7 ?
    O3 C20 H20A . . 109.5 ?
    O3 C20 H20B . . 109.5 ?
    H20A C20 H20B . . 109.5 ?
    O3 C20 H20C . . 109.5 ?
    H20A C20 H20C . . 109.5 ?
    H20B C20 H20C . . 109.5 ?
    N6 C21 S1 . . 179.4(3) ?
loop_
    _geom_torsion_atom_site_label_1
    _geom_torsion_atom_site_label_2
    _geom_torsion_atom_site_label_3
    _geom_torsion_atom_site_label_4
    _geom_torsion_site_symmetry_1
    _geom_torsion_site_symmetry_2
    _geom_torsion_site_symmetry_3
    _geom_torsion_site_symmetry_4
    _geom_torsion
    _geom_torsion_publ_flag
    N6 Co1 O3 C20 3_556 . . . 167.7(3) ?
    N6 Co1 O3 C20 . . . . -12.3(3) ?
    N4 Co1 O3 C20 3_556 . . . 76.9(3) ?
    N4 Co1 O3 C20 . . . . -103.1(3) ?
    N6 Co1 N4 C11 3_556 . . . 57.5(2) ?
    N6 Co1 N4 C11 . . . . -122.5(2) ?
    O3 Co1 N4 C11 . . . . -30.9(2) ?
    O3 Co1 N4 C11 3_556 . . . 149.1(2) ?
    N6 Co1 N4 C10 3_556 . . . -119.7(2) ?
    N6 Co1 N4 C10 . . . . 60.3(2) ?
    O3 Co1 N4 C10 . . . . 151.9(2) ?
    O3 Co1 N4 C10 3_556 . . . -28.1(2) ?
    O3 Co1 N6 C21 . . . . 12.0(5) ?
    O3 Co1 N6 C21 3_556 . . . -168.0(5) ?
    N4 Co1 N6 C21 3_556 . . . -77.6(5) ?
    N4 Co1 N6 C21 . . . . 102.4(5) ?
    C8 N2 C1 O1 . . . . -2.3(4) ?
    C8 N2 C1 C2 . . . . 177.9(2) ?
    C6 N1 C2 C3 . . . . 1.8(4) ?
    C6 N1 C2 C1 . . . . -176.7(2) ?
    O1 C1 C2 N1 . . . . 173.9(3) ?
    N2 C1 C2 N1 . . . . -6.3(4) ?
    O1 C1 C2 C3 . . . . -4.7(4) ?
    N2 C1 C2 C3 . . . . 175.0(3) ?
    N1 C2 C3 C4 . . . . -2.2(4) ?
    C1 C2 C3 C4 . . . . 176.3(3) ?
    C2 C3 C4 C5 . . . . 1.0(5) ?
    C3 C4 C5 C6 . . . . 0.4(5) ?
    C2 N1 C6 C5 . . . . -0.3(4) ?
    C2 N1 C6 C7 . . . . 179.1(2) ?
    C4 C5 C6 N1 . . . . -0.8(4) ?
    C4 C5 C6 C7 . . . . 179.8(3) ?
    C14 N3 C7 O2 . . . . -1.4(4) ?
    C14 N3 C7 C6 . . . . 178.5(2) ?
    N1 C6 C7 O2 . . . . -173.0(3) ?
    C5 C6 C7 O2 . . . . 6.5(4) ?
    N1 C6 C7 N3 . . . . 7.2(4) ?
    C5 C6 C7 N3 . . . . -173.4(3) ?
    C1 N2 C8 C9 . . . . 94.9(3) ?
    N2 C8 C9 C10 . . . . -22.9(4) ?
    N2 C8 C9 C13 . . . . 160.6(3) ?
    C11 N4 C10 C9 . . . . -0.5(4) ?
    Co1 N4 C10 C9 . . . . 176.9(2) ?
    C13 C9 C10 N4 . . . . 1.7(4) ?
    C8 C9 C10 N4 . . . . -174.9(3) ?
    C10 N4 C11 C12 . . . . -1.2(4) ?
    Co1 N4 C11 C12 . . . . -178.4(2) ?
    N4 C11 C12 C13 . . . . 1.5(5) ?
    C11 C12 C13 C9 . . . . -0.2(5) ?
    C10 C9 C13 C12 . . . . -1.4(5) ?
    C8 C9 C13 C12 . . . . 175.3(3) ?
    C7 N3 C14 C15 . . . . 74.6(4) ?
    N3 C14 C15 C19 . . . . -133.0(3) ?
    N3 C14 C15 C16 . . . . 49.6(4) ?
    C19 C15 C16 C17 . . . . 0.5(5) ?
    C14 C15 C16 C17 . . . . 178.0(3) ?
    C15 C16 C17 C18 . . . . 0.0(5) ?
    C19 N5 C18 C17 . . . . 0.2(5) ?
    C16 C17 C18 N5 . . . . -0.3(5) ?
    C18 N5 C19 C15 . . . . 0.3(5) ?
    C16 C15 C19 N5 . . . . -0.6(5) ?
    C14 C15 C19 N5 . . . . -178.2(3) ?
loop_
    _geom_hbond_atom_site_label_D
    _geom_hbond_atom_site_label_H
    _geom_hbond_atom_site_label_A
    _geom_hbond_site_symmetry_A
    _geom_hbond_distance_DH
    _geom_hbond_distance_HA
    _geom_hbond_distance_DA
    _geom_hbond_angle_DHA
    N3 H3A N5 4_565 0.88 2.18 2.980(3) 151.0
    O3 H1 O2 1_554 0.76(3) 1.94(3) 2.679(3) 163(3)
data_global
_journal_date_recd_electronic     2012-05-02
_journal_date_accepted     2012-05-06
_journal_name_full     'Acta Crystallographica, Section E'
_journal_year     2012
_journal_volume     68
_journal_issue      6
_journal_page_first     m765
_journal_page_last     m765
_journal_paper_category     QM
_journal_paper_doi     10.1107/S1600536812020326
_journal_coeditor_code     YK2057
_publ_contact_author     'Yang, Guang-Rui'
_publ_contact_author_email     'wbl@zzu.edu.cn'
_publ_contact_author_fax     '+86-371-65790239'
_publ_contact_author_phone     '+86-371-69127436'
_publ_section_title
;\
Bis{<i>N</i>^2^,<i>N</i>^6^-bis[(pyridin-3-yl)methyl]pyridine-2,6-\
dicarboxamide-\k<i>N</i>}bis(methanol-\k<i>O</i>)bis(thiocyanato-\
\k<i>N</i>)cobalt(II)
;
loop_
    _publ_author_name
    _publ_author_address
    'Yang, Guang-Rui'
;  Department of Environmental and Municipal Engineering,
North China University of Water Conservancy and Electric Power,
   Zhengzhou 450011
   People's Republic of China
;
    'Ren, Juan'
;  Henan Vocational College of Chemical Technology,
   Zhengzhou 450052
   People's Republic of China
;
    'Li, Guo-Ting'
;  Department of Environmental and Municipal Engineering,
North China University of Water Conservancy and Electric Power,
   Zhengzhou 450011
   People's Republic of China
;
