# Supplementary material for: Bis{N 2,N 6-bis­[(pyridin-3-yl)meth­yl]pyridine-2,6-dicarboxamide-κN}bis­(methanol-κO)bis­(thio­cyanato-κN)cobalt(II)
Source: Acta Crystallogr Sect E Struct Rep Online. 2012 May 12;68(Pt 6):m765. doi: 10.1107/S1600536812020326 (PMC3379100; doi:10.1107/S1600536812020326)
Supplement: Supplementary file 2 [file e-68-0m765-Isup2.hkl]

# 
# h,k,l, Fc-squared, Fo-squared, sigma(Fo-squared) and status flag 
# 
data_I
_shelx_title ' 1 in P2(1)/c' 
_shelx_refln_list_code          4 
_shelx_F_calc_maximum      158.55 
_exptl_crystal_F_000       970.00 
_reflns_d_resolution_high  0.8410 
 
loop_ 
 _symmetry_equiv_pos_as_xyz 
 'x, y, z' 
 '-x, y+1/2, -z+1/2' 
 '-x, -y, -z' 
 'x, -y-1/2, z-1/2' 
 
_cell_length_a     9.6728 
_cell_length_b    17.6312 
_cell_length_c    13.0410 
_cell_angle_alpha  90.000 
_cell_angle_beta  100.132 
_cell_angle_gamma  90.000 
 
_shelx_F_squared_multiplier     1.000 
 
loop_ 
 _refln_index_h 
 _refln_index_k 
 _refln_index_l 
 _refln_F_squared_calc 
 _refln_F_squared_meas 
 _refln_F_squared_sigma 
 _refln_observed_status 
   2   0   0      562.29      540.13     10.86 o 
   3   0   0     6752.48     6988.05     39.70 o 
   4   0   0     2815.96     2763.63     26.37 o 
   5   0   0     2083.16     1909.26     30.95 o 
   6   0   0      298.08      270.24     20.85 o 
   7   0   0       12.01        2.92     15.16 o 
   8   0   0      190.30      201.88     26.35 o 
   9   0   0       64.98       65.86     20.08 o 
  10   0   0      591.67      565.53     35.15 o 
  11   0   0       87.65       99.04     22.56 o 
   1   1   0     1900.06     1709.36     28.24 o 
   2   1   0     8116.54     8073.18     36.30 o 
   3   1   0     1909.07     1879.13     11.37 o 
   4   1   0       14.18       21.47      4.57 o 
   5   1   0      667.36      732.38     13.96 o 
   6   1   0      871.99      890.14     20.02 o 
   7   1   0       11.23       13.73      7.32 o 
   8   1   0        6.63       28.38     10.68 o 
   9   1   0        0.35       19.08      7.94 o 
  10   1   0       18.27       11.03      9.97 o 
  11   1   0       36.04       43.24     10.75 o 
   1   2   0     3934.11     3902.92     16.21 o 
   2   2   0     4660.66     4567.48     19.59 o 
   3   2   0     7863.99     7550.92     30.74 o 
   4   2   0      618.64      617.15     12.93 o 
   5   2   0      521.85      545.39     13.60 o 
   6   2   0      104.16      147.14     14.52 o 
   7   2   0      685.45      683.81     20.91 o 
   8   2   0     1855.34     1731.80     50.48 o 
   9   2   0        6.29       28.93      9.57 o 
  10   2   0       88.23       69.84     13.67 o 
  11   2   0        5.12       20.68      9.97 o 
   1   3   0      777.01      780.65      7.09 o 
   2   3   0       28.81       16.44      3.98 o 
   3   3   0     1399.96     1308.27     13.73 o 
   4   3   0     4788.35     4832.20     44.84 o 
   5   3   0       10.12       14.84      5.15 o 
   6   3   0       63.79       49.85      8.69 o 
   7   3   0       24.48       28.46      7.18 o 
   8   3   0       49.22       56.51     10.60 o 
   9   3   0       98.53      100.67     15.60 o 
  10   3   0       47.16       57.56     14.52 o 
   0   4   0    12329.98    11875.55     52.37 o 
   1   4   0     4545.89     4487.75     21.21 o 
   2   4   0      210.04      257.33      7.94 o 
   3   4   0      886.17      832.03      9.67 o 
   4   4   0    10802.89    11182.13     68.18 o 
   5   4   0     1623.12     1522.08     30.17 o 
   6   4   0      663.86      637.72     16.48 o 
   7   4   0      316.32      318.11     19.65 o 
   8   4   0      142.74      143.70     20.50 o 
   9   4   0       42.51       45.11     10.56 o 
  10   4   0      121.14      123.20     22.35 o 
  11   4   0      151.27      136.09     21.84 o 
   1   5   0     7489.12     7742.65     48.32 o 
   2   5   0      453.28      447.32      5.82 o 
   3   5   0      214.67      277.40     11.52 o 
   4   5   0     1606.54     1761.51     23.64 o 
   5   5   0       68.12       78.70      9.40 o 
   6   5   0      400.77      425.82      9.95 o 
   7   5   0       52.36       40.00      8.59 o 
   8   5   0      189.69      165.90     19.03 o 
   9   5   0       56.77       35.14     10.55 o 
  10   5   0       17.65       36.83     12.38 o 
   0   6   0     4675.22     4709.44     43.11 o 
   1   6   0     3520.29     3504.71     16.65 o 
   2   6   0      961.32      992.89     11.87 o 
   3   6   0      661.64      671.68     15.84 o 
   4   6   0      702.24      626.80     15.72 o 
   5   6   0     2162.37     2162.30     41.28 o 
   6   6   0      561.67      561.37     16.98 o 
   7   6   0      150.96      147.87     13.30 o 
   8   6   0      524.48      469.41     24.62 o 
   9   6   0      336.38      374.46     29.96 o 
  10   6   0      105.54      105.62     21.62 o 
   1   7   0      892.66      861.44     12.20 o 
   2   7   0     1147.91     1152.98     16.20 o 
   3   7   0       67.09       72.91      8.09 o 
   4   7   0      420.93      502.90     17.58 o 
   5   7   0       54.03       85.16     13.84 o 
   6   7   0      390.07      436.12     35.51 o 
   7   7   0       10.32        9.49     10.16 o 
   8   7   0       15.18        8.88     12.06 o 
   9   7   0       31.03       15.76      9.06 o 
  10   7   0       21.85       14.62      9.11 o 
   0   8   0      599.17      531.59     15.29 o 
   1   8   0      963.25      909.54     12.36 o 
   2   8   0     1406.37     1272.40     18.59 o 
   3   8   0       64.20       49.91      8.98 o 
   4   8   0       32.42       24.75      5.83 o 
   5   8   0      193.64      219.46     19.30 o 
   6   8   0      299.13      262.09     34.77 o 
   7   8   0      849.91      873.69     29.36 o 
   8   8   0      748.99      723.49     43.03 o 
   9   8   0      247.04      220.89     36.93 o 
  10   8   0      128.34      137.64     20.53 o 
   1   9   0     2525.48     2624.92     18.56 o 
   2   9   0      368.49      367.37      8.19 o 
   3   9   0      517.70      465.50     10.89 o 
   4   9   0      814.16      809.12     18.74 o 
   5   9   0      413.64      430.59     26.39 o 
   6   9   0     1605.88     1584.94     43.20 o 
   7   9   0      215.28      193.59     28.19 o 
   8   9   0      155.21      150.05     22.87 o 
   9   9   0      164.59      113.85     23.13 o 
  10   9   0        8.10       26.12     10.75 o 
   0  10   0     2451.65     2229.76     29.39 o 
   1  10   0     2246.94     2322.93     25.25 o 
   2  10   0     1106.20     1184.24     16.74 o 
   3  10   0      136.81      133.79      8.61 o 
   4  10   0       26.91       14.70      8.22 o 
   5  10   0     1745.21     1704.23     45.73 o 
   6  10   0     1072.31     1091.88     31.59 o 
   7  10   0      146.73      154.08     19.60 o 
   8  10   0       59.84       53.83     13.48 o 
   9  10   0       52.51       40.01     12.65 o 
   1  11   0      185.05      160.69     10.47 o 
   2  11   0       63.17       59.57      7.03 o 
   3  11   0      574.43      590.45     21.76 o 
   4  11   0      623.63      628.56     30.21 o 
   5  11   0      433.95      411.67     31.73 o 
   6  11   0       56.25       47.26      9.32 o 
   7  11   0       51.13       40.22     12.24 o 
   8  11   0        9.35       43.60     12.95 o 
   9  11   0      276.87      319.79     35.32 o 
   0  12   0       92.28       87.51     10.75 o 
   1  12   0      611.14      625.20     10.57 o 
   2  12   0     3806.50     4066.02     57.93 o 
   3  12   0     1887.48     1847.56     25.79 o 
   4  12   0      908.28      920.44     24.12 o 
   5  12   0       28.96       51.69     14.73 o 
   6  12   0      188.28      239.19     33.39 o 
   7  12   0      258.79      245.48     39.45 o 
   8  12   0       27.25       27.87     14.80 o 
   9  12   0        9.46       33.28      9.23 o 
   1  13   0     1453.49     1484.76     38.27 o 
   2  13   0      641.95      595.45     19.72 o 
   3  13   0      147.80      135.34     12.12 o 
   4  13   0      229.55      219.67     26.14 o 
   5  13   0       66.16       48.07     13.05 o 
   6  13   0        8.87       12.97      9.00 o 
   7  13   0       20.74       12.10      7.77 o 
   8  13   0        7.49       36.28     12.38 o 
   0  14   0       57.63       61.65     10.57 o 
   1  14   0      727.55      724.34     19.47 o 
   2  14   0      728.28      706.05     23.57 o 
   3  14   0      242.71      237.01     23.05 o 
   4  14   0      652.05      742.77     44.04 o 
   5  14   0      272.94      282.75     40.63 o 
   6  14   0      248.96      239.22     36.40 o 
   7  14   0       57.96       52.35     15.14 o 
   8  14   0        4.45       20.14      8.68 o 
   1  15   0      106.96      109.89     12.85 o 
   2  15   0       87.64       67.06      9.82 o 
   3  15   0       28.09       19.00      7.42 o 
   4  15   0       55.71       44.69     10.22 o 
   5  15   0        2.91       21.34      7.76 o 
   6  15   0       19.46       26.38      9.21 o 
   7  15   0       52.67       53.96     14.52 o 
   0  16   0      179.44      165.25     26.94 o 
   1  16   0      146.99      167.86     12.49 o 
   2  16   0      346.21      375.40     16.48 o 
   3  16   0      642.98      722.06     29.32 o 
   4  16   0       55.28       37.41     13.90 o 
   5  16   0        1.11       11.97     11.13 o 
   6  16   0      199.29      195.21     31.66 o 
   7  16   0      131.02      129.85     25.16 o 
   1  17   0       38.38       35.25      7.38 o 
   2  17   0      186.07      170.11     19.42 o 
   3  17   0       38.39       64.92     15.44 o 
   4  17   0      137.74      142.08     22.21 o 
   5  17   0       33.66       42.85     13.51 o 
   6  17   0        4.43       16.01     10.56 o 
   0  18   0        4.78       14.81     10.59 o 
   1  18   0      129.29      117.51     20.34 o 
   2  18   0      161.45      187.55     28.20 o 
   3  18   0       95.56      105.84     22.45 o 
   4  18   0        1.22       25.26     10.10 o 
   5  18   0      139.17       89.26     18.91 o 
   1  19   0       31.04       37.38     13.93 o 
   2  19   0       17.13       18.89     12.58 o 
   3  19   0        2.40       21.23     11.75 o 
   4  19   0       21.49       22.45     14.44 o 
   0  20   0      345.00      295.10     70.69 o 
   1  20   0       53.48       40.63     10.66 o 
   2  20   0        0.59       20.88     11.14 o 
   3  20   0       19.82       31.30     14.89 o 
 -11   1   1       50.68       68.22     13.44 o 
 -10   1   1      430.85      392.79     48.31 o 
  -9   1   1      425.20      447.81     26.76 o 
  -8   1   1      104.80      101.64     13.61 o 
  -7   1   1      712.99      717.54     18.53 o 
  -6   1   1     1503.99     1407.69     25.88 o 
  -5   1   1     1339.64     1413.02     20.88 o 
  -4   1   1     5715.86     5570.01     34.13 o 
  -3   1   1     3080.43     2878.64     15.62 o 
  -2   1   1      686.65      711.30     10.44 o 
  -1   1   1     4005.35     4061.20     14.18 o 
   1   1   1     3044.55     3161.37     13.12 o 
   3   1   1     4388.76     4331.51     21.73 o 
   4   1   1     5051.91     5108.30     48.87 o 
   5   1   1       32.62       24.02      5.39 o 
   6   1   1       46.28       29.15      6.74 o 
   7   1   1      827.06      786.74     24.38 o 
   8   1   1       56.09       29.71      8.59 o 
   9   1   1       39.58       46.55     10.26 o 
  10   1   1      384.56      317.04     32.40 o 
  11   1   1        2.91       18.76      9.50 o 
 -11   2   1       20.28       47.64     11.50 o 
 -10   2   1       56.59       86.57     18.91 o 
  -9   2   1       13.90       29.25     10.62 o 
  -8   2   1        5.02       12.51      7.63 o 
  -7   2   1      136.30      154.32     14.48 o 
  -6   2   1      147.48      159.97     19.05 o 
  -4   2   1     1063.12     1124.38     15.43 o 
  -3   2   1      238.87      246.93      7.91 o 
  -2   2   1     5393.89     5187.25     20.03 o 
  -1   2   1     1673.70     1508.66     10.62 o 
   0   2   1       15.73       10.72      2.42 o 
   1   2   1     1855.31     1799.61     11.33 o 
   2   2   1     4621.78     4786.61     19.62 o 
   3   2   1     1542.58     1584.00     15.12 o 
   4   2   1       38.51       22.85      6.13 o 
   5   2   1       41.53       37.89      7.04 o 
   6   2   1      183.83      175.55     13.55 o 
   7   2   1      202.33      215.08     23.75 o 
   8   2   1        2.74        1.54      8.37 o 
   9   2   1        7.96       11.66      8.57 o 
  10   2   1       54.72       56.01     12.07 o 
  11   2   1        0.76       39.50     13.83 o 
 -11   3   1      192.92      181.32     29.67 o 
 -10   3   1      196.38      242.99     34.59 o 
  -9   3   1       91.00      108.01     15.81 o 
  -8   3   1       64.43       58.29      9.23 o 
  -7   3   1      392.27      350.48     16.28 o 
  -6   3   1     2095.09     2019.39     27.78 o 
  -5   3   1      973.33     1011.10     21.09 o 
  -4   3   1      214.77      200.96     12.10 o 
  -3   3   1     2016.35     1998.93     13.24 o 
  -2   3   1     1379.58     1358.92     12.11 o 
  -1   3   1     6843.48     6677.07     22.64 o 
   0   3   1     1777.44     1755.85     12.77 o 
   1   3   1      971.04     1044.60      9.94 o 
   2   3   1      738.78      665.27      7.70 o 
   3   3   1     2574.19     2393.32     13.85 o 
   4   3   1     8319.63     8713.85     57.22 o 
   5   3   1      817.63      727.71     15.45 o 
   6   3   1      427.65      449.94     16.19 o 
   7   3   1      184.17      161.48     12.99 o 
   8   3   1       21.54       41.68      9.91 o 
   9   3   1      717.80      673.50     26.62 o 
  10   3   1      242.22      261.42     34.66 o 
  11   3   1        0.67       29.35     11.89 o 
 -11   4   1      174.97      202.47     23.40 o 
 -10   4   1       45.86       53.08     12.13 o 
  -9   4   1       59.17       50.14     10.96 o 
  -8   4   1      384.62      395.41     19.49 o 
  -7   4   1        0.34        1.80      5.06 o 
  -6   4   1      309.33      310.21     15.85 o 
  -5   4   1      405.74      369.35     15.79 o 
  -4   4   1      995.01     1025.33     15.34 o 
  -3   4   1      581.96      568.11      7.59 o 
  -2   4   1     7369.41     7416.37     28.38 o 
   0   4   1      223.89      267.88      5.75 o 
   1   4   1     6709.91     6752.42     25.72 o 
   2   4   1     1065.56     1135.27     10.44 o 
   3   4   1     1913.35     1907.05     14.75 o 
   4   4   1      492.07      495.71     13.57 o 
   5   4   1      407.00      394.31     11.31 o 
   6   4   1      882.61      935.49     26.87 o 
   7   4   1       13.65       24.53      6.80 o 
   8   4   1       41.58       30.68     10.75 o 
   9   4   1       70.52       88.40     12.36 o 
  10   4   1      116.50       61.75     20.65 o 
 -11   5   1      105.49       96.63     16.06 o 
 -10   5   1      403.36      363.03     49.65 o 
  -9   5   1      549.99      588.06     29.03 o 
  -8   5   1       75.67       78.22     12.13 o 
  -7   5   1       66.67       45.59      7.63 o 
  -6   5   1        7.25        9.32      4.99 o 
  -5   5   1     2919.86     2796.06     45.24 o 
  -4   5   1     2240.81     2163.47     25.15 o 
  -3   5   1      841.83      805.36     13.39 o 
  -2   5   1       11.07       19.01      3.09 o 
  -1   5   1     9712.98     9501.23     33.96 o 
   0   5   1      592.36      566.98      7.46 o 
   1   5   1     5728.74     5861.13     26.37 o 
   2   5   1       41.02       50.05      4.24 o 
   4   5   1     1264.82     1336.70     19.40 o 
   5   5   1     1759.13     1693.57     34.45 o 
   6   5   1     3945.99     4031.66     43.99 o 
   7   5   1     1563.17     1507.24     37.33 o 
   8   5   1      141.84      120.19     16.33 o 
   9   5   1       48.43       46.87     12.42 o 
  10   5   1      211.95      190.94     22.02 o 
 -10   6   1       11.69       35.80      8.97 o 
  -9   6   1      115.40      134.72     21.91 o 
  -8   6   1       38.74       45.33     10.23 o 
  -7   6   1       31.47       34.87      9.68 o 
  -6   6   1      221.46      238.42     14.01 o 
  -5   6   1       26.40       22.71      4.73 o 
  -4   6   1      711.51      751.87     22.37 o 
  -3   6   1      298.60      270.48      9.84 o 
  -2   6   1      604.10      624.10      9.55 o 
  -1   6   1      126.48      123.15      6.15 o 
   0   6   1    15255.71    15732.49     91.12 o 
   1   6   1      480.65      538.95      8.68 o 
   2   6   1      123.02      126.53      7.77 o 
   3   6   1     1194.30     1190.93     26.66 o 
   4   6   1     1070.08     1068.02     24.44 o 
   5   6   1      354.71      364.02     24.74 o 
   6   6   1      285.79      319.38     11.68 o 
   7   6   1      571.26      579.32     17.23 o 
   8   6   1        3.81       11.40      5.52 o 
   9   6   1       15.17       21.36      9.78 o 
  10   6   1      245.39      276.64     23.08 o 
 -10   7   1        7.35        8.35      9.19 o 
  -9   7   1      102.78       87.49     16.96 o 
  -8   7   1      808.44      808.98     36.76 o 
  -7   7   1     1123.59     1113.35     24.51 o 
  -6   7   1     1143.57     1209.59     31.14 o 
  -5   7   1       50.99       49.97     12.79 o 
  -4   7   1      210.27      210.78     18.68 o 
  -3   7   1     1601.54     1543.71     17.01 o 
  -2   7   1     4167.44     4076.50     26.34 o 
  -1   7   1      976.98      937.88     11.37 o 
   0   7   1      107.29      133.28      6.81 o 
   1   7   1       29.14       21.51      3.87 o 
   2   7   1      246.31      218.24      7.65 o 
   3   7   1     1524.80     1475.36     22.57 o 
   4   7   1      784.76      707.48     43.51 o 
   5   7   1       84.12       83.94     16.05 o 
   6   7   1      302.97      269.06     30.92 o 
   7   7   1      287.54      283.53     35.74 o 
   8   7   1      654.29      666.01     32.01 o 
   9   7   1     1045.37     1002.56     46.45 o 
  10   7   1      116.03       76.28     15.22 o 
 -10   8   1       16.78       25.54     11.95 o 
  -9   8   1       35.60       35.50     13.13 o 
  -8   8   1       76.74       92.35     14.84 o 
  -7   8   1        0.11       21.43     10.26 o 
  -6   8   1      431.70      419.06     33.22 o 
  -5   8   1      215.58      222.75     23.72 o 
  -4   8   1     1348.24     1440.26     25.62 o 
  -3   8   1     1066.29     1021.08     19.25 o 
  -2   8   1      865.15      932.24     13.86 o 
  -1   8   1      394.18      385.61      8.18 o 
   0   8   1      223.17      278.17      6.95 o 
   1   8   1        9.83       16.24      3.91 o 
   2   8   1     2859.93     2910.60     18.66 o 
   3   8   1      250.28      222.12     15.59 o 
   4   8   1       32.44       33.07      9.06 o 
   5   8   1        3.28       13.35      9.45 o 
   6   8   1       52.04       62.26     12.75 o 
   7   8   1      485.15      487.95     55.54 o 
   8   8   1       29.71       14.70     11.43 o 
   9   8   1        1.04       21.48      9.47 o 
  10   8   1       17.34       30.28     12.59 o 
 -10   9   1       33.60       50.51     12.42 o 
  -9   9   1      470.82      509.35     37.51 o 
  -8   9   1      206.37      199.06     19.78 o 
  -7   9   1      121.65      130.52     21.95 o 
  -6   9   1      839.05      859.77     48.02 o 
  -5   9   1     1248.89     1228.38     32.71 o 
  -4   9   1     2007.39     1999.85     34.23 o 
  -3   9   1      280.76      279.52      9.17 o 
  -2   9   1       10.80       16.31      4.44 o 
  -1   9   1       88.57       73.37      6.15 o 
   0   9   1        6.73        8.93      3.05 o 
   1   9   1     2821.47     2765.70     17.71 o 
   2   9   1     2676.87     2645.66     22.92 o 
   3   9   1     2752.71     2867.61     27.52 o 
   4   9   1      198.57      225.02     19.16 o 
   5   9   1      334.58      378.18     20.67 o 
   6   9   1      232.18      256.76     27.15 o 
   7   9   1      370.04      456.72     37.42 o 
   8   9   1      227.24      228.96     22.55 o 
   9   9   1       65.66       53.16     12.45 o 
  10   9   1       99.58       91.38     17.63 o 
 -10  10   1        6.94       27.11     10.19 o 
  -9  10   1        3.82       29.87     11.20 o 
  -8  10   1       77.14       58.43     12.38 o 
  -7  10   1        6.08        7.47      6.66 o 
  -6  10   1      357.32      395.61     21.40 o 
  -5  10   1       31.65       18.24      9.04 o 
  -4  10   1      151.28      143.78     15.01 o 
  -3  10   1       57.04       36.70      6.22 o 
  -2  10   1      370.39      315.50     12.87 o 
  -1  10   1      206.75      190.66     11.40 o 
   0  10   1      539.07      575.58     14.10 o 
   1  10   1        3.04        9.96      3.83 o 
   2  10   1       23.96       29.59      5.66 o 
   3  10   1       61.11       60.21      6.91 o 
   4  10   1      956.31      952.55     28.24 o 
   5  10   1        8.66       10.29     10.95 o 
   6  10   1       78.04       71.71     14.54 o 
   7  10   1       26.62       30.16     12.71 o 
   8  10   1       14.60       18.98      9.19 o 
   9  10   1        3.20        8.42      8.27 o 
  -9  11   1       31.73       27.39     11.24 o 
  -8  11   1      145.80      148.61     18.17 o 
  -7  11   1      241.15      228.16     37.45 o 
  -6  11   1      311.68      325.53     23.11 o 
  -5  11   1      219.39      209.79     20.64 o 
  -4  11   1     1442.87     1503.97     31.00 o 
  -3  11   1     1601.86     1686.74     23.69 o 
  -2  11   1     1887.30     1904.89     34.55 o 
  -1  11   1      190.99      181.37     10.68 o 
   0  11   1     1539.83     1608.07     28.38 o 
   1  11   1      763.41      779.49     19.93 o 
   2  11   1     1421.18     1484.65     19.54 o 
   3  11   1      546.74      516.57     13.68 o 
   4  11   1     1246.34     1269.98     35.05 o 
   5  11   1      196.14      204.34     22.57 o 
   6  11   1      151.96      150.93     25.74 o 
   7  11   1       52.96       86.08     20.19 o 
   8  11   1      195.02      163.07     20.64 o 
   9  11   1       27.04       39.01     13.31 o 
  -9  12   1       16.80       22.40      9.90 o 
  -8  12   1        3.28       20.71      9.15 o 
  -6  12   1        0.89        8.38      8.98 o 
  -4  12   1       60.81       61.59      8.69 o 
  -3  12   1      258.97      268.49     12.54 o 
  -2  12   1      413.85      412.42     10.98 o 
  -1  12   1       35.35       34.56      6.02 o 
   0  12   1       33.16       31.31      5.33 o 
   1  12   1       66.47       62.02      6.79 o 
   2  12   1        4.32       17.53      5.41 o 
   3  12   1       51.42       39.24      6.22 o 
   4  12   1       30.35       36.66     17.68 o 
   5  12   1       36.78       23.97      8.10 o 
   6  12   1       20.44       23.49     11.79 o 
   7  12   1        3.04       21.35     12.74 o 
   8  12   1       64.06       48.21     15.61 o 
  -8  13   1      194.69      215.74     22.29 o 
  -7  13   1      164.27      193.21     22.75 o 
  -6  13   1       98.59      152.86     20.71 o 
  -5  13   1       42.71       40.12     11.38 o 
  -4  13   1      161.80      132.81     16.44 o 
  -3  13   1     1229.55     1229.37     27.74 o 
  -2  13   1     3922.64     4056.57     41.79 o 
  -1  13   1      515.22      505.18     13.50 o 
   0  13   1     2346.22     2317.94     40.88 o 
   1  13   1      600.19      581.60     18.87 o 
   3  13   1      839.44      843.21     20.34 o 
   4  13   1       59.54       46.61      9.99 o 
   5  13   1       40.83       39.77     14.56 o 
   6  13   1      241.04      243.12     31.39 o 
   7  13   1      158.09      145.24     17.46 o 
   8  13   1      200.34      180.12     26.34 o 
  -8  14   1      103.23       91.56     22.80 o 
  -7  14   1       22.89       26.15     13.88 o 
  -6  14   1       32.50       48.50     11.26 o 
  -5  14   1      106.95      126.92     19.46 o 
  -4  14   1       10.33       24.69      8.69 o 
  -3  14   1      139.14      141.96     17.32 o 
  -2  14   1      162.84      159.59     11.36 o 
  -1  14   1        3.11        8.93      3.30 o 
   0  14   1     1031.14      989.19     23.87 o 
   1  14   1      735.28      661.39     16.84 o 
   2  14   1       11.90       17.83      6.25 o 
   3  14   1      530.95      535.89     18.06 o 
   4  14   1       46.70       44.25      9.96 o 
   5  14   1      362.17      383.53     31.34 o 
   6  14   1       82.19       65.92     14.88 o 
   7  14   1        6.17       20.78     10.81 o 
   8  14   1       35.20       28.08     12.40 o 
  -8  15   1       60.62       41.06     13.23 o 
  -7  15   1       31.83       22.83     10.11 o 
  -6  15   1       24.01       27.98     11.70 o 
  -5  15   1      242.54      252.14     38.34 o 
  -4  15   1      132.07      122.77     25.06 o 
  -3  15   1       11.66       18.61      5.07 o 
  -2  15   1       66.71       72.29      8.35 o 
  -1  15   1      449.20      437.86     24.24 o 
   0  15   1     2428.38     2474.44     46.06 o 
   1  15   1     1363.81     1461.58     32.95 o 
   2  15   1        1.73        9.78      4.70 o 
   3  15   1       38.08       30.03      6.43 o 
   4  15   1       41.49       31.28     12.14 o 
   5  15   1      236.22      289.27     34.21 o 
   6  15   1      354.45      300.00     31.99 o 
   7  15   1       60.89       55.95     11.30 o 
  -7  16   1       92.54      106.25     18.90 o 
  -6  16   1      165.03      131.94     29.64 o 
  -5  16   1       63.09       67.51     24.19 o 
  -4  16   1       59.79       55.55     14.71 o 
  -3  16   1       79.53       72.39     13.45 o 
  -2  16   1       37.39       25.50      7.35 o 
  -1  16   1      702.15      719.86     24.19 o 
   0  16   1      707.00      694.55     26.58 o 
   1  16   1      708.46      707.50     37.74 o 
   2  16   1      244.97      253.01     17.38 o 
   3  16   1      106.91       92.23     12.74 o 
   4  16   1       15.19       20.21      7.55 o 
   5  16   1       67.20       57.89     12.03 o 
   6  16   1        2.82       15.98     11.25 o 
   7  16   1       26.58       26.92     11.90 o 
  -6  17   1      103.47      110.76     28.45 o 
  -5  17   1       29.34       32.00     13.48 o 
  -4  17   1        1.93       17.09      6.20 o 
  -3  17   1      125.27      121.24     17.75 o 
  -2  17   1      488.71      511.00     27.63 o 
  -1  17   1       98.19       68.61     12.08 o 
   0  17   1       47.35       46.35      9.22 o 
   1  17   1       17.15       17.35      6.79 o 
   2  17   1       60.00       55.88      9.45 o 
   3  17   1      568.23      579.32     36.86 o 
   4  17   1      233.70      228.68     38.85 o 
   5  17   1       95.70       59.54     16.33 o 
   6  17   1       14.38       26.45      9.57 o 
  -5  18   1       32.80       33.23     10.48 o 
  -4  18   1       18.83       20.65      8.26 o 
  -3  18   1      230.10      255.99     28.99 o 
  -2  18   1       28.31       32.79      9.80 o 
  -1  18   1       30.79       31.04      8.38 o 
   0  18   1       53.69       40.48     12.33 o 
   1  18   1        9.38       13.27      7.86 o 
   2  18   1       77.36       62.10     20.76 o 
   3  18   1       36.11       22.49     13.86 o 
   4  18   1       77.54      113.70     18.05 o 
   5  18   1       93.06       94.92     21.05 o 
  -4  19   1       76.81       52.62     15.79 o 
  -3  19   1      142.28      129.12     20.72 o 
  -2  19   1        1.16       24.33     13.10 o 
  -1  19   1       36.45       28.17     10.27 o 
   0  19   1        9.46       25.66     11.11 o 
   1  19   1      126.73      157.61     24.46 o 
   2  19   1      164.59      132.10     28.56 o 
   3  19   1        2.75       17.62      8.83 o 
   4  19   1       43.21       31.48     16.10 o 
  -3  20   1       21.35       41.24     14.62 o 
  -2  20   1        6.91       19.08     10.61 o 
  -1  20   1       44.89       34.87     14.55 o 
   0  20   1       12.87       30.58     10.60 o 
   1  20   1       16.38        8.56     11.78 o 
   2  20   1        1.47       21.54     12.25 o 
   3  20   1        0.15       20.61      9.64 o 
 -11   0   2      135.01       96.57     17.36 o 
 -10   0   2      100.10      142.66     50.74 o 
  -9   0   2      560.89      554.93     68.72 o 
  -8   0   2     1022.56     1044.32     49.07 o 
  -7   0   2      486.28      561.03     30.30 o 
  -6   0   2       21.00       47.11     14.14 o 
  -5   0   2     5765.68     5788.53     60.75 o 
  -4   0   2     3417.75     3285.58     29.14 o 
  -3   0   2     3155.16     2931.62     26.27 o 
  -2   0   2    11229.43    10704.14     82.37 o 
  -1   0   2     7255.26     6775.24     32.05 o 
   0   0   2     4617.47     4520.88     26.92 o 
   1   0   2     3108.92     3150.28     19.93 o 
   2   0   2    22576.17    23267.74    125.23 o 
   3   0   2     2000.00     1828.28     18.47 o 
   4   0   2     6314.28     6459.24     62.45 o 
   5   0   2      404.06      432.77     32.86 o 
   6   0   2     1317.55     1194.32     84.15 o 
   7   0   2       81.45       93.67     21.70 o 
   8   0   2      154.52      189.47     34.46 o 
   9   0   2      387.67      384.65     33.15 o 
  10   0   2        1.00       27.82     11.63 o 
 -11   1   2        1.82       11.20      8.85 o 
 -10   1   2      180.53      224.99     18.72 o 
  -9   1   2       18.55       19.86      6.73 o 
  -8   1   2      137.44      156.76     18.54 o 
  -7   1   2      692.41      716.67     22.02 o 
  -6   1   2       78.15       92.72     11.60 o 
  -5   1   2     4114.69     4254.45     35.62 o 
  -4   1   2       26.99       17.00      3.49 o 
  -3   1   2     2167.68     2134.41     15.82 o 
  -2   1   2     4458.23     4266.75     18.30 o 
  -1   1   2     2745.93     2630.74     13.73 o 
   0   1   2     2464.72     2562.21     11.27 o 
   1   1   2      708.25      747.42      8.40 o 
   2   1   2     8019.89     8136.75     38.42 o 
   3   1   2     4338.11     4282.48     24.00 o 
   4   1   2     1216.43     1212.44     20.58 o 
   5   1   2     1152.98     1163.49     26.01 o 
   6   1   2      422.77      385.17     32.80 o 
   8   1   2      301.44      310.89     22.84 o 
   9   1   2       15.93       44.51     12.82 o 
  10   1   2       45.22       57.60     12.36 o 
 -11   2   2      134.20      126.07     27.45 o 
 -10   2   2      147.82      108.77     19.47 o 
  -9   2   2      150.83      168.00     17.16 o 
  -8   2   2      301.74      267.31     18.58 o 
  -7   2   2     1672.97     1752.45     39.07 o 
  -6   2   2       17.62       20.10      5.63 o 
  -5   2   2     2645.77     2641.64     29.90 o 
  -4   2   2     2966.91     2998.87     20.85 o 
  -3   2   2       66.20       64.95      4.29 o 
  -2   2   2       27.87       16.02      3.48 o 
  -1   2   2    14383.82    14390.19     63.22 o 
   0   2   2    25138.63    24428.49    105.94 o 
   1   2   2      149.13      124.97      5.94 o 
   2   2   2    10585.56    10902.80     57.70 o 
   3   2   2     2804.98     2800.54     17.71 o 
   4   2   2     6619.57     6714.34     48.98 o 
   5   2   2     1640.85     1521.22     26.66 o 
   6   2   2      423.58      406.80     15.66 o 
   7   2   2      182.53      212.21     16.80 o 
   8   2   2       47.09       54.42     15.53 o 
   9   2   2      364.60      415.09     26.20 o 
  10   2   2       21.44       39.47     11.66 o 
 -11   3   2        2.54       19.22      9.50 o 
 -10   3   2      240.56      296.65     29.27 o 
  -9   3   2        6.26       17.81      6.46 o 
  -8   3   2        7.56       14.37      8.32 o 
  -7   3   2        1.78       16.36      5.15 o 
  -6   3   2        9.26       19.39      4.40 o 
  -5   3   2     2471.22     2593.70     27.91 o 
  -4   3   2       54.73       37.36      5.64 o 
  -3   3   2      757.27      813.29     12.33 o 
  -2   3   2     7025.35     7444.15     29.41 o 
  -1   3   2    10237.88    10136.32     60.39 o 
   0   3   2     6031.57     6287.28     23.38 o 
   1   3   2     6055.33     5846.30     22.69 o 
   2   3   2     1958.61     2039.29     13.56 o 
   3   3   2      545.84      586.59     10.68 o 
   4   3   2       35.42       41.02      7.10 o 
   5   3   2       74.59       91.80     11.35 o 
   6   3   2      107.51      103.91     12.81 o 
   7   3   2       36.95       27.82      8.19 o 
   8   3   2      314.84      343.47     26.46 o 
   9   3   2       28.33       36.15     10.39 o 
  10   3   2       13.92       21.64     10.41 o 
 -11   4   2      122.39       92.69     16.96 o 
 -10   4   2        4.91       33.16     11.39 o 
  -9   4   2      227.07      223.37     19.60 o 
  -8   4   2      882.73      893.86     30.33 o 
  -7   4   2       26.70       19.93      5.67 o 
  -6   4   2       68.16       60.00      8.94 o 
  -5   4   2      704.64      673.76     16.79 o 
  -4   4   2      687.15      655.87     16.13 o 
  -3   4   2     2428.36     2271.40     16.33 o 
  -2   4   2      142.49      129.41      7.99 o 
  -1   4   2     7241.09     7150.16     30.71 o 
   0   4   2       52.75       41.49      3.99 o 
   1   4   2     8247.70     7767.44     32.54 o 
   2   4   2     1660.85     1520.00     15.25 o 
   3   4   2     3369.76     3239.45     23.40 o 
   4   4   2      273.62      278.31     14.98 o 
   5   4   2      476.55      467.34     15.95 o 
   6   4   2      521.95      491.35     21.01 o 
   7   4   2      344.88      340.05     25.52 o 
   8   4   2      842.54      830.51     25.70 o 
   9   4   2      404.29      430.69     23.98 o 
  10   4   2        7.56       29.96     10.61 o 
 -11   5   2        0.44       12.29     10.20 o 
 -10   5   2       20.03       28.96     11.42 o 
  -9   5   2       45.67       54.59     10.70 o 
  -8   5   2       25.96       37.44      9.73 o 
  -7   5   2        8.21       12.47      6.68 o 
  -6   5   2       78.84       76.49      9.57 o 
  -5   5   2      134.77      152.89     12.01 o 
  -4   5   2       22.66       24.77      3.79 o 
  -3   5   2      228.35      222.70      7.71 o 
  -2   5   2     5362.39     5406.18     21.94 o 
  -1   5   2      244.76      264.72      6.58 o 
   0   5   2      498.20      538.48     10.17 o 
   1   5   2      160.40      170.85      5.79 o 
   2   5   2       35.42       30.34      4.26 o 
   3   5   2       92.53       86.76      7.09 o 
   4   5   2       96.17      105.73     10.21 o 
   5   5   2        1.23        7.28      6.53 o 
   6   5   2      153.80      157.69     14.16 o 
   7   5   2        8.74       13.85      5.49 o 
   8   5   2      265.51      248.99     17.45 o 
   9   5   2       10.10       28.38     12.28 o 
  10   5   2        4.74       21.01      9.62 o 
 -11   6   2       10.48       12.79      8.52 o 
 -10   6   2       21.39       10.53     10.68 o 
  -9   6   2      116.93      156.74     16.19 o 
  -8   6   2      177.57      196.55     19.52 o 
  -7   6   2       54.39       56.44      8.09 o 
  -6   6   2      553.18      548.64     18.25 o 
  -5   6   2      837.11      791.41     19.40 o 
  -4   6   2     1710.05     1658.30     28.65 o 
  -3   6   2      297.16      314.00      8.38 o 
  -2   6   2      699.10      724.34     13.71 o 
  -1   6   2     2612.90     2495.18     16.72 o 
   0   6   2     3989.85     4052.34     18.28 o 
   1   6   2     1088.74     1100.10     13.11 o 
   2   6   2      423.77      398.65      9.12 o 
   3   6   2     3031.78     2931.61     22.80 o 
   4   6   2      381.17      382.58     10.63 o 
   5   6   2      464.03      442.67     12.85 o 
   6   6   2      146.56      154.06     14.04 o 
   7   6   2      760.13      802.33     22.89 o 
   8   6   2      372.02      471.13     38.07 o 
   9   6   2      432.91      427.53     37.04 o 
  10   6   2       92.47       86.25     19.57 o 
 -10   7   2       61.47       54.83     11.90 o 
  -9   7   2       57.57       75.70     15.53 o 
  -8   7   2        0.62        8.97      5.42 o 
  -7   7   2       44.37       40.92      9.87 o 
  -6   7   2        0.23        4.96      3.10 o 
  -5   7   2      486.39      469.84      9.00 o 
  -4   7   2     2236.08     2360.76     17.49 o 
  -3   7   2      104.73      135.63      7.45 o 
  -2   7   2     7143.13     7715.14     59.46 o 
  -1   7   2     2763.72     2809.72     21.62 o 
   0   7   2        0.09        4.42      2.34 o 
   1   7   2     3455.62     3605.79     21.83 o 
   2   7   2      503.52      504.74      9.97 o 
   3   7   2      810.34      855.79     14.28 o 
   4   7   2     1193.28     1233.38     26.26 o 
   5   7   2      152.91      161.74     18.82 o 
   6   7   2      203.49      205.20      6.44 o 
   7   7   2       70.14       44.62      9.26 o 
   8   7   2      165.35      166.49     21.77 o 
   9   7   2       41.41       45.60     14.17 o 
 -10   8   2        4.10       17.06      8.45 o 
  -9   8   2       77.82      115.58     25.43 o 
  -8   8   2       67.80       59.95      9.68 o 
  -7   8   2      958.30     1016.76     31.63 o 
  -6   8   2      737.55      774.60     40.40 o 
  -5   8   2     2065.96     2100.05     44.76 o 
  -4   8   2      262.85      236.29     16.40 o 
  -3   8   2      230.68      292.09      8.51 o 
  -2   8   2     2292.84     2217.33     15.08 o 
  -1   8   2     8292.68     8348.23     54.11 o 
   0   8   2       21.61       23.62      4.14 o 
   1   8   2       70.85       59.26      7.27 o 
   2   8   2      177.53      208.57      9.50 o 
   3   8   2      788.60      778.47     13.61 o 
   4   8   2      679.14      645.19     18.55 o 
   5   8   2     2688.58     2766.67     56.68 o 
   6   8   2      475.80      529.92     37.47 o 
   7   8   2       29.76       29.20      9.68 o 
   8   8   2      363.26      404.83     35.15 o 
   9   8   2      139.10      140.31     19.48 o 
  10   8   2      252.99      219.60     32.59 o 
 -10   9   2      166.16      159.84     27.26 o 
  -9   9   2        1.02       13.80     11.11 o 
  -8   9   2       55.65       72.51     16.21 o 
  -7   9   2      499.92      455.08     28.64 o 
  -6   9   2      225.48      271.08     20.52 o 
  -5   9   2       12.74       13.32      6.30 o 
  -4   9   2       86.11       95.06      8.35 o 
  -3   9   2     1684.63     1646.88     18.93 o 
  -2   9   2     4102.86     4360.63     31.33 o 
  -1   9   2     1073.83     1069.67     19.85 o 
   0   9   2       12.04       18.74      3.67 o 
   1   9   2        0.10        5.17      2.40 o 
   2   9   2        0.02        4.53      2.81 o 
   3   9   2      711.27      695.11     14.64 o 
   4   9   2      257.42      276.22     37.09 o 
   5   9   2        5.21       16.29      6.86 o 
   6   9   2      108.21      104.22     18.75 o 
   7   9   2        6.85       18.76      8.66 o 
   8   9   2       32.50       31.81     12.93 o 
   9   9   2      205.15      151.76     20.02 o 
 -10  10   2      138.66      114.58     19.75 o 
  -9  10   2      676.00      746.31     34.33 o 
  -8  10   2      256.13      180.79     29.24 o 
  -7  10   2      459.70      458.77     27.88 o 
  -6  10   2       24.11       33.96      9.86 o 
  -5  10   2       85.68       71.50      7.94 o 
  -4  10   2     2959.93     2993.75     34.29 o 
  -3  10   2     1897.34     1894.38     22.49 o 
  -2  10   2     3223.16     3157.55     31.02 o 
  -1  10   2     2328.59     2408.38     14.75 o 
   0  10   2      544.25      565.39      8.78 o 
   1  10   2     2000.91     1905.55     16.29 o 
   2  10   2     2637.31     2753.30     28.92 o 
   3  10   2      529.20      528.29     15.51 o 
   4  10   2       82.49       75.19     14.82 o 
   5  10   2      197.46      229.24     23.70 o 
   6  10   2     1008.12     1031.68     36.45 o 
   7  10   2      679.94      778.10     30.73 o 
   8  10   2        3.59       29.62     10.91 o 
   9  10   2        5.37       24.54     22.94 o 
  -9  11   2       10.85       24.77     12.62 o 
  -8  11   2       29.96       26.56      8.34 o 
  -7  11   2        7.29       26.17      8.55 o 
  -6  11   2        1.45       19.66      9.53 o 
  -5  11   2       93.27       91.55     11.15 o 
  -4  11   2        9.43        9.90      3.67 o 
  -3  11   2       34.87       39.40      4.75 o 
  -2  11   2      132.32      118.26      8.44 o 
  -1  11   2       28.21       32.73      6.06 o 
   0  11   2      343.40      289.83     11.61 o 
   1  11   2      775.31      791.42     28.10 o 
   2  11   2      499.64      449.80     12.88 o 
   3  11   2      401.99      392.38     17.39 o 
   4  11   2       82.99       68.97     12.09 o 
   5  11   2      108.51      119.58     22.22 o 
   6  11   2      327.09      380.44     24.30 o 
   7  11   2      110.97      142.46     19.08 o 
   8  11   2       13.51       24.75     10.34 o 
   9  11   2       24.62       49.52     12.63 o 
  -9  12   2      125.97      135.89     20.15 o 
  -8  12   2        1.35       15.96      8.59 o 
  -7  12   2      740.70      722.92     53.07 o 
  -6  12   2      604.81      606.30     27.88 o 
  -5  12   2      519.97      524.17     31.46 o 
  -4  12   2        2.05       10.49      3.70 o 
  -3  12   2       51.64       52.41      6.83 o 
  -2  12   2     1582.69     1612.93     37.18 o 
  -1  12   2     3853.49     4000.12     45.62 o 
   0  12   2      521.26      551.58     20.13 o 
   1  12   2       38.01       28.17      5.56 o 
   2  12   2      478.48      461.41     12.85 o 
   3  12   2      248.92      237.92     16.36 o 
   4  12   2      603.61      618.39     26.41 o 
   5  12   2      547.58      559.92     32.30 o 
   6  12   2       37.32       43.27     10.30 o 
   7  12   2        1.74       14.10     12.13 o 
   8  12   2      241.25      262.58     31.03 o 
  -9  13   2       95.41       97.88     24.29 o 
  -8  13   2        1.00       26.18     11.91 o 
  -7  13   2      245.12      355.38     60.08 o 
  -6  13   2       38.03       48.74     17.38 o 
  -5  13   2      222.08      223.11     25.96 o 
  -4  13   2       83.64       89.00     10.17 o 
  -3  13   2        5.78        3.04      3.02 o 
  -2  13   2        5.80        6.23      2.09 o 
  -1  13   2        0.33        5.57      2.53 o 
   0  13   2       36.70       39.25      6.77 o 
   1  13   2      189.80      176.55     14.30 o 
   2  13   2      389.04      395.72     20.04 o 
   3  13   2        1.32       12.31      4.40 o 
   4  13   2        2.37       15.26      9.13 o 
   5  13   2        7.56       15.50      7.52 o 
   6  13   2       41.07       38.36     10.57 o 
   7  13   2       12.76       28.28     10.42 o 
   8  13   2       12.82       23.51     10.63 o 
  -8  14   2       88.56       79.93     20.77 o 
  -7  14   2      112.93      107.50     23.57 o 
  -6  14   2      401.49      394.96     37.38 o 
  -5  14   2      116.57      121.02     18.36 o 
  -4  14   2      487.62      530.90     28.62 o 
  -3  14   2     1104.01     1051.89     20.39 o 
  -2  14   2       81.60       81.14     13.63 o 
  -1  14   2      378.16      362.08     13.16 o 
   0  14   2      334.82      345.62     12.11 o 
   1  14   2     1007.01     1029.46     21.91 o 
   2  14   2     3745.12     3872.31     43.07 o 
   3  14   2      465.42      459.15     14.46 o 
   4  14   2        3.21       20.49      6.49 o 
   5  14   2        1.19       19.68      8.26 o 
   6  14   2       71.39       72.50     15.08 o 
   7  14   2      345.60      329.95     31.73 o 
   8  14   2       30.54       32.34     12.39 o 
  -8  15   2       44.96       48.51     15.39 o 
  -7  15   2       19.07       25.38     10.10 o 
  -6  15   2      153.53      113.58     27.94 o 
  -5  15   2       43.54       45.31     13.75 o 
  -4  15   2      105.10      105.35     18.77 o 
  -3  15   2      181.57      158.16     21.41 o 
  -2  15   2       47.60       38.12      6.89 o 
  -1  15   2      217.87      254.89     20.69 o 
   0  15   2       52.76       43.94      8.37 o 
   1  15   2      494.15      459.79     23.18 o 
   2  15   2       16.54       17.42      6.80 o 
   3  15   2      275.84      272.56     23.58 o 
   4  15   2        3.48       21.24      8.69 o 
   6  15   2       29.58       20.40     10.07 o 
   7  15   2        0.98       24.84      9.34 o 
  -7  16   2       58.83       82.27     21.85 o 
  -6  16   2      252.63      271.30     41.19 o 
  -5  16   2      130.39      128.52     23.34 o 
  -4  16   2        1.40        8.68     10.67 o 
  -3  16   2      203.37      223.83     37.36 o 
  -2  16   2        1.40       15.90      6.35 o 
  -1  16   2       15.03       26.19      7.06 o 
   0  16   2       26.72       32.27      8.25 o 
   1  16   2      687.93      697.78     36.29 o 
   2  16   2     1375.59     1319.20     33.89 o 
   3  16   2      328.48      344.05     29.97 o 
   4  16   2      219.08      209.36     34.94 o 
   5  16   2       25.09       44.67     12.66 o 
   6  16   2       52.08       33.93     11.70 o 
  -6  17   2        7.62       13.47      8.85 o 
  -5  17   2      218.01      143.28     34.74 o 
  -4  17   2       15.94       14.98     10.64 o 
  -3  17   2       49.25       49.60     17.67 o 
  -2  17   2        0.02       16.97      9.11 o 
  -1  17   2        9.12       18.12      9.36 o 
   0  17   2       29.70       16.90      8.62 o 
   1  17   2      443.96      459.19     31.87 o 
   2  17   2      135.19      158.36     24.33 o 
   3  17   2       54.71       49.85     10.59 o 
   4  17   2        0.55       18.67      8.56 o 
   5  17   2       81.82       63.92     14.22 o 
   6  17   2       10.69       44.27     19.87 o 
  -5  18   2        5.91       12.05      7.39 o 
  -4  18   2       38.22       36.15     12.28 o 
  -3  18   2       94.47       94.40     15.51 o 
  -2  18   2      125.60      102.86     18.01 o 
  -1  18   2      146.26      137.11     25.72 o 
   0  18   2      226.85      283.81     28.77 o 
   1  18   2      107.16       88.74     16.63 o 
   2  18   2       18.98       38.30     13.74 o 
   3  18   2       12.58       17.88     13.78 o 
   4  18   2      240.93      173.60     42.79 o 
   5  18   2      114.75      132.48     22.53 o 
  -4  19   2      136.96      115.03     23.59 o 
  -3  19   2       32.86       29.41     10.76 o 
  -2  19   2      202.54      193.94     31.54 o 
  -1  19   2       35.86       29.39     15.01 o 
   0  19   2       19.46       23.72     16.02 o 
   1  19   2       21.54       18.62     14.12 o 
   2  19   2       17.29       18.34     10.30 o 
   3  19   2        0.42       12.74      8.56 o 
   4  19   2       40.78       34.27     15.32 o 
  -3  20   2      389.46      360.23     45.25 o 
  -2  20   2      208.91      234.33     49.84 o 
  -1  20   2        9.63       39.82     12.21 o 
   1  20   2      141.85      134.78     28.21 o 
   2  20   2      114.12      106.85     33.42 o 
 -11   1   3      142.96      162.95     19.12 o 
 -10   1   3      396.28      452.04     21.66 o 
  -9   1   3      428.86      468.92     27.85 o 
  -8   1   3      326.88      300.58     20.27 o 
  -7   1   3      380.93      391.80     17.59 o 
  -6   1   3     2816.58     2897.49     41.40 o 
  -5   1   3     1648.79     1685.93     21.95 o 
  -4   1   3       14.29       20.11      4.43 o 
  -3   1   3     2507.20     2380.08     15.34 o 
  -2   1   3       25.26       28.27      4.03 o 
  -1   1   3       18.59       16.13      3.10 o 
   0   1   3     2738.62     2601.44     13.84 o 
   1   1   3      119.02      133.76      8.78 o 
   2   1   3    17554.13    17994.66     88.83 o 
   3   1   3     1460.58     1452.79     16.94 o 
   4   1   3      559.37      614.30     18.13 o 
   5   1   3      367.39      395.53     23.53 o 
   6   1   3      376.58      420.36     19.40 o 
   7   1   3      214.27      249.59     26.15 o 
   8   1   3      385.59      337.69     20.97 o 
   9   1   3       89.66      122.01     16.49 o 
  10   1   3      155.11      162.89     27.66 o 
 -11   2   3       19.21       37.09     10.95 o 
 -10   2   3       23.70       42.07     10.54 o 
  -9   2   3      262.35      244.39     21.90 o 
  -8   2   3        0.86       12.37      8.27 o 
  -7   2   3      339.98      366.86     23.59 o 
  -6   2   3      358.90      396.13     13.79 o 
  -5   2   3     2490.98     2610.57     44.49 o 
  -4   2   3       23.06       24.37      4.41 o 
  -3   2   3      148.83      138.04      7.17 o 
  -2   2   3     2987.85     3105.35     14.74 o 
  -1   2   3     9870.52    10016.24     44.83 o 
   0   2   3      298.30      342.27      6.16 o 
   1   2   3     8986.77     9262.50     65.14 o 
   2   2   3    15403.63    15655.73     70.01 o 
   3   2   3      166.91      173.48     10.23 o 
   4   2   3     2025.86     2010.70     20.23 o 
   5   2   3      888.83      857.69     20.43 o 
   6   2   3       51.18       48.79     10.04 o 
   7   2   3       70.96       63.61     13.22 o 
   8   2   3       31.53       25.76      8.12 o 
   9   2   3        4.63       20.94      7.33 o 
  10   2   3       27.09       34.12      9.25 o 
 -11   3   3      263.99      233.34     30.16 o 
 -10   3   3      897.20      944.51     49.19 o 
  -9   3   3      276.04      259.27     23.38 o 
  -8   3   3       59.50       71.04     13.68 o 
  -7   3   3       13.20       15.66      7.66 o 
  -6   3   3     4964.62     5138.31     75.26 o 
  -5   3   3     2209.80     2195.10     22.93 o 
  -4   3   3      103.83      122.68      9.16 o 
  -3   3   3     1639.11     1730.44     18.08 o 
  -2   3   3     3548.65     3549.21     16.64 o 
  -1   3   3     5537.17     5339.64     26.79 o 
   0   3   3     5742.32     5773.01     23.57 o 
   1   3   3     2984.18     3076.86     16.06 o 
   2   3   3     3826.12     3797.21     19.74 o 
   3   3   3      716.33      718.34     13.28 o 
   4   3   3      241.25      214.31     12.52 o 
   5   3   3     1345.60     1221.38     29.33 o 
   6   3   3     1002.86      947.21     37.52 o 
   7   3   3      245.08      238.38     19.94 o 
   8   3   3       48.00       60.63     11.15 o 
   9   3   3      228.37      181.29     30.10 o 
  10   3   3      319.33      282.32     44.19 o 
 -11   4   3        0.25       27.11     11.57 o 
 -10   4   3       93.63       77.73     15.75 o 
  -9   4   3       28.87       44.15      9.93 o 
  -8   4   3       55.74       43.07      9.69 o 
  -7   4   3      230.15      181.99     20.40 o 
  -6   4   3      155.66      185.87     17.41 o 
  -5   4   3      331.08      311.99      9.91 o 
  -4   4   3     1623.67     1700.18     16.94 o 
  -3   4   3     3006.78     3129.38     21.17 o 
  -2   4   3       75.16       67.41      6.32 o 
  -1   4   3     9164.21     9544.66     48.94 o 
   0   4   3        7.10        7.46      2.36 o 
   2   4   3       64.36       50.90      5.16 o 
   3   4   3      182.07      233.38     11.27 o 
   4   4   3      405.14      403.83     17.71 o 
   5   4   3      141.52      136.54     15.13 o 
   6   4   3      674.79      674.18     19.70 o 
   7   4   3       76.13       88.14     19.03 o 
   8   4   3       50.39       54.64      9.85 o 
   9   4   3       57.00       76.17     15.94 o 
  10   4   3      103.56      138.58     20.18 o 
 -11   5   3        1.10       35.68     12.76 o 
 -10   5   3      163.11      133.16     21.56 o 
  -9   5   3      266.30      255.48     32.13 o 
  -8   5   3      680.14      698.69     27.49 o 
  -7   5   3      153.89      148.96     16.48 o 
  -6   5   3       84.38       80.76      9.44 o 
  -5   5   3       44.89       35.60      5.41 o 
  -4   5   3     2643.01     2649.41     18.35 o 
  -3   5   3     3663.86     3604.56     25.20 o 
  -2   5   3     2956.70     2783.66     17.09 o 
  -1   5   3     4922.11     5135.48     21.71 o 
   0   5   3       20.73       17.44      3.46 o 
   1   5   3     1415.25     1346.91     16.68 o 
   2   5   3     9994.76     9851.55     61.48 o 
   3   5   3     1235.60     1118.84     18.11 o 
   4   5   3     1082.66     1014.58     31.81 o 
   5   5   3      341.17      383.89     19.38 o 
   6   5   3     1029.41     1054.97     31.00 o 
   7   5   3      168.13      188.31     21.71 o 
   8   5   3      584.68      585.27     22.89 o 
   9   5   3      246.72      216.63     35.69 o 
  10   5   3       84.51       59.55     18.86 o 
 -11   6   3       22.87       38.60     11.93 o 
 -10   6   3      156.64      140.23     24.27 o 
  -9   6   3       63.98       64.17     16.07 o 
  -8   6   3       70.78       75.99     10.87 o 
  -7   6   3      490.80      450.97     16.27 o 
  -6   6   3     1113.74     1088.50     38.92 o 
  -5   6   3      161.80      147.62      8.08 o 
  -4   6   3     1372.54     1289.78     21.24 o 
  -3   6   3     2195.98     2160.62     21.46 o 
  -2   6   3      212.58      225.32      9.51 o 
  -1   6   3     2717.73     2499.00     24.56 o 
   0   6   3       68.62       80.00      6.04 o 
   1   6   3        0.45        4.30      2.86 o 
   2   6   3        8.21       12.61      4.42 o 
   3   6   3      630.54      577.92     23.72 o 
   4   6   3      202.21      202.19     14.11 o 
   5   6   3      221.68      212.94     12.26 o 
   6   6   3      537.20      509.97     21.55 o 
   7   6   3       70.37       66.08      9.73 o 
   8   6   3       73.34       57.35     15.96 o 
   9   6   3        5.49       28.97     11.84 o 
  10   6   3       17.31       43.68     11.89 o 
 -10   7   3      161.43      203.79     22.72 o 
  -9   7   3        6.43       18.09      8.73 o 
  -8   7   3       41.28       39.59      9.44 o 
  -7   7   3      110.77      135.00     17.95 o 
  -6   7   3     1471.75     1417.54     24.42 o 
  -5   7   3     2544.07     2516.62     30.65 o 
  -4   7   3     1898.80     1889.91     17.83 o 
  -3   7   3      383.60      434.73     10.24 o 
  -2   7   3     5027.64     5167.74     38.37 o 
  -1   7   3      675.48      618.59     15.50 o 
   0   7   3     1661.68     1639.22     12.96 o 
   1   7   3     3143.10     3135.56     21.85 o 
   2   7   3     1916.54     1992.09     17.88 o 
   3   7   3      419.16      420.21     11.13 o 
   4   7   3      290.38      277.02      8.65 o 
   5   7   3     2189.22     2102.92     29.54 o 
   6   7   3      976.39      967.21     17.86 o 
   7   7   3      215.68      191.47     22.81 o 
   8   7   3       12.89       31.72     11.26 o 
   9   7   3      111.62      122.93     19.11 o 
  10   7   3      264.27      231.31     35.67 o 
 -10   8   3        1.82       14.04      9.77 o 
  -9   8   3       90.41      102.18     21.26 o 
  -8   8   3       49.99       26.56     11.19 o 
  -7   8   3      278.45      270.09     20.01 o 
  -6   8   3        6.26       13.51      8.23 o 
  -5   8   3      701.70      681.59     18.80 o 
  -4   8   3       59.44       44.10      5.66 o 
  -3   8   3      241.98      264.79      9.80 o 
  -2   8   3      885.33      982.73     21.84 o 
  -1   8   3     4679.50     4747.32     42.06 o 
   0   8   3     2517.05     2679.86     18.13 o 
   1   8   3     1066.00     1094.07     15.65 o 
   2   8   3     1660.10     1677.49     19.21 o 
   3   8   3     1594.83     1624.78     22.10 o 
   4   8   3       63.10       81.36      9.24 o 
   5   8   3       41.31       38.51     13.22 o 
   6   8   3       48.50       41.45      7.34 o 
   7   8   3        7.78       21.78     10.42 o 
   8   8   3       19.62       37.21     12.93 o 
   9   8   3       30.98       31.28     11.05 o 
 -10   9   3        0.75       30.56     10.60 o 
  -9   9   3        1.28        5.98      6.77 o 
  -8   9   3      419.91      467.95     25.49 o 
  -7   9   3      817.11      824.17     34.60 o 
  -6   9   3        1.85        1.66      3.46 o 
  -5   9   3     1102.15     1094.29     16.69 o 
  -4   9   3       70.77       66.07      6.16 o 
  -3   9   3     3828.64     3821.76     33.90 o 
  -2   9   3     1478.07     1298.40     20.45 o 
  -1   9   3      247.90      240.71     12.63 o 
   0   9   3     1485.90     1525.56     17.90 o 
   1   9   3      251.50      232.64     11.77 o 
   2   9   3     3152.12     3080.98     30.53 o 
   3   9   3      563.37      556.41     18.69 o 
   4   9   3      307.32      325.48      9.83 o 
   5   9   3       13.57       26.16     11.12 o 
   6   9   3        5.54       16.05      9.31 o 
   7   9   3      372.88      390.11     35.48 o 
   8   9   3      361.92      369.69     32.22 o 
   9   9   3       55.56       50.53     13.23 o 
 -10  10   3       10.68       30.72     10.16 o 
  -9  10   3      143.63      133.43     22.09 o 
  -8  10   3        3.88       29.54      9.25 o 
  -7  10   3       51.63       41.05      9.52 o 
  -6  10   3      365.54      350.99     32.96 o 
  -5  10   3      328.15      307.60     14.03 o 
  -4  10   3      623.46      586.04     11.07 o 
  -3  10   3        0.32        2.54      3.73 o 
  -2  10   3      136.30      137.85     14.99 o 
  -1  10   3        7.14       12.93      4.95 o 
   0  10   3      289.15      275.52      7.59 o 
   1  10   3      176.08      192.69     10.06 o 
   2  10   3      217.65      242.53     18.12 o 
   4  10   3      807.36      805.64     16.90 o 
   5  10   3       74.20       79.04     15.65 o 
   6  10   3       20.04       25.14     10.31 o 
   7  10   3       56.92       64.16     13.50 o 
   8  10   3        8.55       21.27     16.18 o 
   9  10   3       49.32       27.53     11.99 o 
  -9  11   3       41.68       47.54      8.43 o 
  -8  11   3      255.17      311.33     47.59 o 
  -7  11   3     1116.68     1134.65     46.58 o 
  -6  11   3       30.21       36.04      7.91 o 
  -5  11   3      222.23      235.81      9.09 o 
  -4  11   3      144.89      126.43     10.33 o 
  -3  11   3     1116.76     1069.60     23.02 o 
  -2  11   3     1056.43     1046.24     21.95 o 
  -1  11   3       42.95       32.39      7.34 o 
   0  11   3      909.84      898.58     13.46 o 
   1  11   3      231.95      249.23     11.03 o 
   2  11   3      203.11      191.09     12.45 o 
   3  11   3      203.80      190.09     17.66 o 
   4  11   3        2.67        8.21      2.65 o 
   5  11   3      215.22      237.22     25.21 o 
   6  11   3       26.00       31.21     10.09 o 
   7  11   3      634.58      635.56     49.05 o 
   8  11   3      101.16       88.15     16.75 o 
  -9  12   3      143.81       93.37     23.07 o 
  -8  12   3        0.63       30.27     12.62 o 
  -7  12   3      101.41       72.32     20.00 o 
  -6  12   3       92.72       67.81     15.22 o 
  -5  12   3        0.16        8.72      5.83 o 
  -4  12   3       85.27       72.61     10.53 o 
  -3  12   3       43.02       49.73      8.98 o 
  -2  12   3      283.00      303.52     21.11 o 
  -1  12   3      106.16       98.23     12.42 o 
   0  12   3       55.22       35.65      5.43 o 
   1  12   3        0.33        4.36      3.23 o 
   2  12   3       41.02       35.33      9.81 o 
   3  12   3      507.34      482.35     15.47 o 
   4  12   3      545.04      555.81     22.57 o 
   5  12   3      178.32      171.21     27.26 o 
   6  12   3        1.51       16.69      7.84 o 
   7  12   3       79.39       70.69     14.67 o 
   8  12   3       15.72       31.67     11.96 o 
  -9  13   3      155.43      110.82     31.48 o 
  -8  13   3       56.25       71.99     15.22 o 
  -7  13   3      348.79      300.38     37.81 o 
  -6  13   3        7.86       21.29     13.71 o 
  -5  13   3      750.71      802.52     49.53 o 
  -4  13   3      526.90      528.43     22.12 o 
  -3  13   3      486.17      463.82     19.16 o 
  -2  13   3        4.82        5.49      6.74 o 
  -1  13   3        3.44       14.05      7.58 o 
   0  13   3      725.73      746.45     14.90 o 
   1  13   3     1085.79     1061.61     24.62 o 
   2  13   3      219.86      200.54     13.92 o 
   3  13   3       87.18       81.32     12.08 o 
   4  13   3      936.61     1021.08     32.07 o 
   5  13   3      492.90      530.01     26.73 o 
   6  13   3      392.45      389.49     23.11 o 
   7  13   3      341.42      343.43     38.09 o 
   8  13   3        0.52       30.20     14.01 o 
  -8  14   3       25.01       31.68     11.83 o 
  -7  14   3        5.55       32.79     11.21 o 
  -6  14   3       59.81       34.49     20.06 o 
  -5  14   3        7.56       24.46     10.75 o 
  -4  14   3       15.71       18.29      6.13 o 
  -3  14   3      227.82      220.61     22.12 o 
  -2  14   3      432.89      405.13     21.53 o 
  -1  14   3       31.60       22.43      8.07 o 
   0  14   3      112.33       92.31      8.97 o 
   1  14   3      870.16      857.43     25.12 o 
   2  14   3        4.45       22.44      7.87 o 
   3  14   3      634.32      616.08     26.60 o 
   4  14   3       32.68       50.95     11.29 o 
   5  14   3        2.90       20.00      7.78 o 
   6  14   3        4.05       16.99      7.13 o 
   7  14   3        8.73       12.67      8.42 o 
  -7  15   3      596.37      600.13     44.20 o 
  -6  15   3        5.63       29.03     13.75 o 
  -5  15   3      192.43      185.48     25.72 o 
  -4  15   3      520.96      609.22     47.86 o 
  -3  15   3      914.82      961.37     54.05 o 
  -2  15   3      411.67      457.07     39.15 o 
  -1  15   3       79.97       81.72     12.05 o 
   0  15   3      156.87      198.85     24.62 o 
   1  15   3       44.15       32.54      6.32 o 
   2  15   3       78.96       77.16      9.75 o 
   3  15   3     1442.46     1565.60     44.35 o 
   4  15   3     1023.16     1156.25     67.80 o 
   5  15   3       65.86       42.75     11.57 o 
   6  15   3       10.58       34.27     14.53 o 
   7  15   3      123.13      119.84     22.99 o 
  -7  16   3      126.44      117.79     32.48 o 
  -6  16   3        0.57       22.00      9.10 o 
  -5  16   3       18.39       19.02     13.66 o 
  -4  16   3       31.53       33.00     10.49 o 
  -3  16   3       25.10       16.85      6.57 o 
  -2  16   3        8.61       12.08      7.11 o 
  -1  16   3      384.02      348.27     26.87 o 
   0  16   3       18.08       16.06      7.51 o 
   1  16   3        5.72       19.63      7.43 o 
   2  16   3       14.09       11.35      4.39 o 
   3  16   3      352.49      377.35     30.54 o 
   4  16   3        0.32       13.11      7.68 o 
   5  16   3        4.85       22.15      9.56 o 
   6  16   3       56.03       43.31     10.54 o 
  -6  17   3      275.74      289.76     42.11 o 
  -5  17   3      170.83      148.24     30.88 o 
  -4  17   3      204.59      177.39     31.08 o 
  -3  17   3       30.44       30.82      8.90 o 
  -2  17   3        0.65       20.28      7.91 o 
  -1  17   3      327.36      399.47     23.99 o 
   0  17   3      551.63      606.12     26.70 o 
   1  17   3      481.26      536.28     30.94 o 
   2  17   3        4.58       23.91      9.69 o 
   3  17   3       64.74       49.01     17.61 o 
   4  17   3      394.22      354.17     33.22 o 
   5  17   3      183.46      185.83     26.82 o 
  -5  18   3        5.68       36.48     12.29 o 
  -4  18   3      188.07      253.18     31.05 o 
  -3  18   3      117.18       98.17     19.40 o 
  -2  18   3      193.95      183.03     18.76 o 
  -1  18   3       73.10       80.00     13.59 o 
   0  18   3       19.25       20.08      6.76 o 
   1  18   3       91.98      101.66     14.26 o 
   2  18   3       32.07       28.76     11.06 o 
   3  18   3      229.32      213.49     34.86 o 
   4  18   3       81.88      124.56     31.81 o 
  -4  19   3      163.85      107.27     24.33 o 
  -3  19   3      413.77      497.48     29.90 o 
  -2  19   3      197.24      226.94     27.41 o 
  -1  19   3      154.11      174.54     20.40 o 
   0  19   3       40.33       48.42     12.79 o 
   1  19   3       87.61       87.57     24.54 o 
   2  19   3       93.81       79.03     16.75 o 
   3  19   3      226.83      149.82     29.70 o 
  -2  20   3        0.08       16.57      8.69 o 
  -1  20   3       14.80       10.47      9.26 o 
   0  20   3        1.55       20.74      9.05 o 
   1  20   3       42.20       32.84     16.72 o 
   2  20   3       51.70       46.87     18.69 o 
 -11   0   4      238.82      283.05     35.09 o 
 -10   0   4       86.47       86.34     22.38 o 
  -9   0   4      573.53      614.81     30.50 o 
  -8   0   4      109.70       92.17     19.20 o 
  -7   0   4     2263.10     2220.28     52.11 o 
  -6   0   4     1312.37     1208.83     33.42 o 
  -4   0   4     1070.45     1154.28     23.34 o 
  -3   0   4       57.53       55.77      6.55 o 
  -2   0   4     5019.86     4839.65     30.64 o 
  -1   0   4      366.32      325.60     11.40 o 
   0   0   4    12391.73    12132.10     99.28 o 
   1   0   4     2059.10     2053.70     29.49 o 
   2   0   4     2434.60     2613.89     25.84 o 
   3   0   4     6325.86     6379.36     65.64 o 
   4   0   4    16385.14    16957.75    157.88 o 
   5   0   4      739.14      864.74     47.62 o 
   6   0   4      938.69      904.56     49.32 o 
   7   0   4      995.12     1006.72     42.23 o 
   8   0   4      332.97      329.55     54.62 o 
   9   0   4      387.70      418.34     46.28 o 
  10   0   4       40.31       46.82     17.91 o 
 -11   1   4       90.05      103.06     17.28 o 
 -10   1   4       95.90       95.55     15.23 o 
  -9   1   4        9.07       23.33      8.78 o 
  -8   1   4      187.03      190.51     15.46 o 
  -7   1   4        4.06       29.02     10.12 o 
  -6   1   4       18.62       19.54      7.22 o 
  -5   1   4      363.97      327.85     15.64 o 
  -4   1   4      139.20      127.86      8.94 o 
  -3   1   4     3243.19     3439.95     24.16 o 
  -2   1   4        4.71       10.64      2.54 o 
  -1   1   4     1845.80     1803.66     16.37 o 
   0   1   4     3114.22     3102.46     15.89 o 
   1   1   4      312.42      354.64      8.49 o 
   2   1   4       26.29       20.36      4.65 o 
   3   1   4     3065.91     3170.28     31.09 o 
   4   1   4     2123.47     2235.52     40.08 o 
   5   1   4       85.84       84.13     11.48 o 
   6   1   4      463.83      479.79     28.44 o 
   7   1   4       37.04       42.73     10.62 o 
   8   1   4      112.79      105.69     12.70 o 
   9   1   4        6.12       18.56     15.38 o 
  10   1   4        3.06       18.60      8.10 o 
 -11   2   4      226.50      197.65     20.83 o 
 -10   2   4      222.23      329.72     31.97 o 
  -9   2   4     1253.95     1364.82     33.26 o 
  -8   2   4       35.93       52.72      9.81 o 
  -7   2   4       98.49      100.95     12.89 o 
  -6   2   4      495.36      507.39     17.64 o 
  -5   2   4     1352.07     1355.09     23.11 o 
  -4   2   4     6552.38     6709.71     39.97 o 
  -3   2   4        9.46        9.87      3.30 o 
  -2   2   4     1516.52     1588.00     13.47 o 
  -1   2   4      510.58      536.35     10.49 o 
   0   2   4     1696.78     1691.69     15.07 o 
   1   2   4     4857.21     4705.29     22.59 o 
   2   2   4       22.59       21.39      4.12 o 
   3   2   4      669.33      657.34     17.26 o 
   4   2   4     5364.88     5429.52     51.99 o 
   5   2   4     1851.93     1777.57     37.85 o 
   6   2   4      857.33      962.41     28.97 o 
   7   2   4       14.43       37.12     13.51 o 
   8   2   4      700.28      708.53     39.70 o 
   9   2   4      154.57      135.45     20.13 o 
  10   2   4       77.19       91.52     15.96 o 
 -11   3   4        1.25       31.04     11.38 o 
 -10   3   4       55.55       49.85     11.02 o 
  -9   3   4       29.69       44.29      9.28 o 
  -8   3   4       31.54       42.51      9.17 o 
  -7   3   4       27.22       28.29     13.29 o 
  -6   3   4      100.76       84.99     11.79 o 
  -5   3   4       50.32       50.40      7.00 o 
  -4   3   4      577.99      644.42     15.48 o 
  -3   3   4     6852.27     7170.99     39.77 o 
  -2   3   4     1817.41     2045.25     17.16 o 
  -1   3   4      804.36      847.95     11.80 o 
   0   3   4      295.53      258.06      6.71 o 
   1   3   4      300.37      306.63     10.13 o 
   2   3   4       43.85       46.19      6.16 o 
   3   3   4      867.66      890.90     19.71 o 
   4   3   4     4450.36     4501.43     34.70 o 
   5   3   4      531.45      518.61     25.82 o 
   6   3   4      670.11      628.17     27.56 o 
   7   3   4      753.25      687.49     29.95 o 
   8   3   4      280.92      241.29     27.99 o 
   9   3   4        6.78       29.07      9.84 o 
  10   3   4       83.17       81.45     20.97 o 
 -11   4   4       10.05        9.99     11.38 o 
 -10   4   4        3.52       28.98      9.62 o 
  -9   4   4      217.73      207.48     23.45 o 
  -8   4   4      845.71      952.86     46.80 o 
  -7   4   4      803.30      811.33     25.58 o 
  -6   4   4     1132.00     1112.89     28.40 o 
  -5   4   4      116.11      107.36      8.64 o 
  -4   4   4     1085.89     1103.23     17.32 o 
  -3   4   4      763.52      716.96     11.51 o 
  -2   4   4     7438.55     7702.10     50.89 o 
  -1   4   4     3064.46     3065.97     24.30 o 
   0   4   4     2973.45     2891.61     18.08 o 
   1   4   4     1903.86     1869.33     14.91 o 
   2   4   4      128.14      116.08      8.97 o 
   3   4   4     3432.75     3587.04     32.99 o 
   4   4   4     2603.06     2548.70     31.81 o 
   5   4   4      181.30      175.75     18.66 o 
   6   4   4       38.62       49.82      9.24 o 
   7   4   4      422.00      448.33     20.54 o 
   8   4   4      530.98      622.88     45.27 o 
   9   4   4      293.35      310.26     23.95 o 
  10   4   4       23.14       29.00     10.22 o 
 -11   5   4        7.00       29.33      8.77 o 
 -10   5   4       61.18       57.13     16.10 o 
  -9   5   4       10.48       23.11      6.91 o 
  -8   5   4      546.70      546.98     32.41 o 
  -7   5   4     1247.69     1253.77     28.82 o 
  -6   5   4       17.82       21.53      7.53 o 
  -5   5   4     1043.33     1078.85     19.42 o 
  -3   5   4       87.25       98.28      5.85 o 
  -2   5   4      484.75      473.15      8.60 o 
  -1   5   4      239.62      226.55      9.97 o 
   0   5   4      836.78      908.18     11.99 o 
   1   5   4      714.69      805.38     13.89 o 
   2   5   4       13.51       22.59      4.96 o 
   3   5   4      174.66      174.88     11.29 o 
   4   5   4      320.82      346.22     17.66 o 
   5   5   4       73.12       76.58     12.04 o 
   6   5   4      106.27      103.68     11.28 o 
   7   5   4        5.53       22.67      6.96 o 
   8   5   4        0.03       14.53      8.62 o 
   9   5   4        4.39       28.60     16.06 o 
  10   5   4        2.50       28.87      9.89 o 
 -10   6   4       10.25       29.73     11.78 o 
  -9   6   4        1.97       23.26      7.82 o 
  -8   6   4      712.19      717.67     23.09 o 
  -7   6   4       40.43       48.21      7.54 o 
  -6   6   4     1377.65     1371.10     23.87 o 
  -5   6   4     1401.85     1339.60     19.30 o 
  -4   6   4     1395.04     1359.88     19.19 o 
  -3   6   4      613.62      530.21     11.82 o 
  -2   6   4     8800.05     9212.80     49.83 o 
  -1   6   4     6797.98     7070.01     39.78 o 
   0   6   4     1314.42     1218.34     17.04 o 
   1   6   4      497.45      456.51     10.62 o 
   2   6   4     2223.42     2253.31     19.11 o 
   3   6   4      776.98      720.49     17.35 o 
   4   6   4     2818.60     2878.27     35.64 o 
   5   6   4      316.12      327.08     15.84 o 
   6   6   4      651.16      649.91     17.18 o 
   7   6   4       23.02       18.83      9.64 o 
   8   6   4      538.87      456.86     59.33 o 
   9   6   4       94.02       83.01     18.23 o 
 -10   7   4        0.03       26.27     12.24 o 
  -9   7   4        4.30       21.29      9.68 o 
  -8   7   4      858.23      828.16     24.85 o 
  -7   7   4      228.33      206.06     22.50 o 
  -6   7   4      378.75      370.50     13.27 o 
  -5   7   4       52.06       61.69      6.69 o 
  -4   7   4       51.67       57.87      8.89 o 
  -3   7   4      390.17      365.14      8.23 o 
  -2   7   4     3348.02     3607.39     25.00 o 
  -1   7   4     1769.65     1734.40     32.19 o 
   0   7   4     1999.51     2109.94     18.92 o 
   1   7   4       63.64       76.17      8.19 o 
   2   7   4      616.16      605.95     12.51 o 
   3   7   4     1509.69     1495.45     30.87 o 
   4   7   4      223.97      235.90     15.41 o 
   5   7   4       93.80      115.90     11.79 o 
   6   7   4      139.35      142.82     17.03 o 
   7   7   4        0.59        8.09      3.60 o 
   8   7   4       14.25       11.00      9.90 o 
   9   7   4       12.16       16.70     13.57 o 
 -10   8   4      196.64      144.57     29.95 o 
  -9   8   4      279.26      288.31     31.99 o 
  -8   8   4       29.44       34.37      8.94 o 
  -7   8   4       19.59       23.49      7.90 o 
  -6   8   4      135.24      137.32     18.36 o 
  -5   8   4      435.98      432.84     14.32 o 
  -4   8   4     3269.57     3228.02     32.70 o 
  -3   8   4     3044.76     3070.90     30.74 o 
  -2   8   4       44.12       42.41      6.66 o 
  -1   8   4     1468.87     1488.32     26.96 o 
   0   8   4     2981.98     2875.82     18.69 o 
   1   8   4     1693.67     1639.39     20.94 o 
   2   8   4     3269.20     3287.29     34.16 o 
   3   8   4      481.58      473.59     18.01 o 
   4   8   4      185.91      183.87     16.09 o 
   5   8   4      373.36      389.04     12.36 o 
   6   8   4      651.80      657.70     19.71 o 
   7   8   4      149.64      151.77     18.83 o 
   8   8   4       10.38       34.47     10.94 o 
   9   8   4       61.10       81.38     13.44 o 
 -10   9   4        6.60       31.65     17.98 o 
  -9   9   4      153.57      103.42     23.10 o 
  -8   9   4      205.78      198.28     28.89 o 
  -7   9   4       47.28       35.76      8.05 o 
  -6   9   4     1847.52     1847.45     29.80 o 
  -5   9   4      680.25      650.00     21.97 o 
  -4   9   4        8.86        7.41      3.34 o 
  -3   9   4      422.98      446.24      6.52 o 
  -2   9   4      204.73      231.45     14.15 o 
  -1   9   4       25.14       32.29      9.38 o 
   0   9   4     2982.41     3185.13     19.41 o 
   1   9   4       30.53       30.10      4.51 o 
   2   9   4      472.01      489.26     14.38 o 
   3   9   4      500.65      451.85     15.89 o 
   4   9   4       69.27       66.91     10.32 o 
   5   9   4       18.69       20.33      6.10 o 
   6   9   4       50.39       30.68     11.87 o 
   7   9   4      173.27      138.34     21.21 o 
   8   9   4      261.22      350.57     55.41 o 
   9   9   4       83.30       58.93     21.23 o 
 -10  10   4       49.90       56.90     13.14 o 
  -9  10   4      218.43      173.87     30.39 o 
  -8  10   4      500.08      454.62     41.96 o 
  -7  10   4       49.98       56.27     15.37 o 
  -6  10   4      133.41      123.16     13.94 o 
  -5  10   4      231.79      237.82     14.41 o 
  -4  10   4       35.23       25.67      4.73 o 
  -3  10   4      126.25       94.41     12.42 o 
  -2  10   4     1020.26      898.22     17.36 o 
  -1  10   4     3615.25     3782.46     44.49 o 
   0  10   4      290.57      295.06      7.14 o 
   1  10   4      128.40      109.33     11.78 o 
   2  10   4     1132.11     1204.96     25.90 o 
   3  10   4      179.68      171.06     18.78 o 
   4  10   4      347.88      342.11     14.25 o 
   5  10   4      142.05      142.02     13.25 o 
   6  10   4       33.75       24.09     10.01 o 
   7  10   4       48.75       58.24     11.59 o 
   8  10   4       15.77       31.63     10.33 o 
  -9  11   4       12.14       21.27      7.90 o 
  -8  11   4      530.55      526.22     41.29 o 
  -7  11   4      395.38      454.20     26.28 o 
  -6  11   4      787.68      793.32     40.15 o 
  -5  11   4       16.87       16.62      4.67 o 
  -4  11   4      855.58      829.92     15.99 o 
  -3  11   4      639.56      670.62     14.68 o 
  -2  11   4      335.61      320.47     21.12 o 
  -1  11   4       59.89       54.65     12.98 o 
   0  11   4      752.80      706.07     31.51 o 
   1  11   4       44.41       53.68      8.93 o 
   2  11   4      189.53      204.26     14.12 o 
   3  11   4       26.68       33.25      6.19 o 
   4  11   4       42.34       30.27      6.64 o 
   5  11   4       23.52       38.55     17.30 o 
   6  11   4       11.04       18.61     10.25 o 
   7  11   4       11.74       18.19     11.65 o 
   8  11   4       33.39       54.85     13.43 o 
  -9  12   4      305.45      225.05     52.32 o 
  -8  12   4       81.41       80.72     21.00 o 
  -7  12   4      397.53      376.66     36.27 o 
  -6  12   4       47.80       41.02      8.51 o 
  -5  12   4      215.87      229.11     21.55 o 
  -4  12   4      137.46      134.34     20.77 o 
  -3  12   4     1428.75     1411.37     30.54 o 
  -2  12   4      402.06      389.65     19.76 o 
  -1  12   4       37.26       28.07      7.24 o 
   0  12   4      649.86      662.21     23.50 o 
   1  12   4      645.79      604.87     17.12 o 
   2  12   4      610.05      586.35     22.59 o 
   3  12   4      105.58      109.98     13.05 o 
   4  12   4      211.39      225.99     12.30 o 
   5  12   4       59.76       63.63     15.78 o 
   6  12   4      418.11      475.20     33.93 o 
   7  12   4      626.38      612.27     32.40 o 
   8  12   4       11.75       25.64      8.69 o 
  -8  13   4       68.20       95.22     15.58 o 
  -7  13   4        6.35       16.53     10.09 o 
  -6  13   4      255.06      267.34     43.44 o 
  -5  13   4       55.59       51.13     10.71 o 
  -4  13   4       95.46       96.50     16.16 o 
  -3  13   4      571.21      539.14     26.10 o 
  -2  13   4      319.45      337.37     30.12 o 
  -1  13   4        3.14       10.07      8.41 o 
   0  13   4      213.23      228.04     19.52 o 
   1  13   4      384.28      360.63     18.82 o 
   2  13   4      255.40      255.16     22.02 o 
   3  13   4      139.41      169.15     21.61 o 
   4  13   4      275.44      286.28     21.44 o 
   5  13   4      711.00      779.78     24.96 o 
   6  13   4       25.40       38.33     14.07 o 
   7  13   4       29.49       26.57     10.83 o 
  -8  14   4      278.84      262.10     65.70 o 
  -7  14   4      300.79      302.54     49.18 o 
  -6  14   4      197.72      176.24     28.67 o 
  -5  14   4      188.05      158.41     31.88 o 
  -4  14   4        7.59        7.40      3.89 o 
  -3  14   4      289.26      314.98     29.08 o 
  -2  14   4      606.76      655.37     28.27 o 
  -1  14   4      141.94      104.98     14.29 o 
   0  14   4       11.76       17.34      7.44 o 
   1  14   4        1.47        8.02      5.00 o 
   2  14   4      228.44      269.44     19.57 o 
   3  14   4     1013.78     1036.98     21.41 o 
   5  14   4      112.08       97.39     17.95 o 
   6  14   4      148.02      135.45     16.86 o 
   7  14   4      235.98      240.92     34.96 o 
  -7  15   4        0.13       16.37     16.41 o 
  -6  15   4      274.21      241.05     34.49 o 
  -5  15   4      101.52       99.05     24.18 o 
  -3  15   4       48.04       32.69     12.91 o 
  -2  15   4      137.83      112.52     14.70 o 
  -1  15   4        3.29       18.06      9.16 o 
   0  15   4       48.36       51.16     11.76 o 
   1  15   4       13.97       20.19      5.70 o 
   2  15   4      132.96      137.23     17.68 o 
   3  15   4        8.26       15.01      6.50 o 
   4  15   4       41.04       42.39     10.59 o 
   5  15   4       87.15       80.29     21.21 o 
   6  15   4       21.72       22.80      8.33 o 
  -7  16   4      165.99      114.56     27.62 o 
  -6  16   4       87.72       84.97     23.60 o 
  -5  16   4       73.32       74.68     22.84 o 
  -4  16   4      220.08      269.53     28.76 o 
  -3  16   4      285.35      261.26     28.17 o 
  -2  16   4       58.10       58.52     11.62 o 
  -1  16   4       21.13       24.13      7.37 o 
   0  16   4      670.90      679.17     31.15 o 
   1  16   4      819.04      846.89     50.04 o 
   2  16   4       45.35       55.93     11.57 o 
   3  16   4      103.50      104.27     17.39 o 
   4  16   4       26.43       23.77      6.85 o 
   5  16   4      167.64      160.10     25.49 o 
   6  16   4      256.15      223.63     38.58 o 
  -6  17   4        7.60       29.03     11.04 o 
  -5  17   4      184.13      168.97     33.72 o 
  -4  17   4       77.52       82.45     16.20 o 
  -3  17   4       82.50       73.77     18.44 o 
  -2  17   4       62.11       60.13     11.31 o 
  -1  17   4       57.77       39.35      9.35 o 
   0  17   4        1.10       16.99      5.11 o 
   1  17   4       54.43       55.18     11.52 o 
   2  17   4      519.16      502.39     32.40 o 
   3  17   4      122.35      126.94     21.66 o 
   4  17   4       45.15       35.48     13.03 o 
   5  17   4       34.16       31.50     12.88 o 
  -5  18   4       86.25       58.13     20.01 o 
  -4  18   4      263.20      244.44     37.83 o 
  -3  18   4       36.06       50.25     13.23 o 
  -2  18   4      170.30      162.79     23.35 o 
  -1  18   4      164.17      152.87     26.11 o 
   0  18   4      256.76      305.66     20.76 o 
   1  18   4      363.27      385.70     33.50 o 
   2  18   4      306.32      324.24     27.28 o 
   3  18   4       42.21       26.40     11.79 o 
   4  18   4        2.03        7.86     13.94 o 
  -4  19   4       52.52       66.87     16.38 o 
  -3  19   4        0.06       12.00     12.05 o 
  -2  19   4       12.42       22.91      8.14 o 
  -1  19   4       60.55       38.12      9.30 o 
   0  19   4       24.85       24.82     11.68 o 
   1  19   4        0.06       26.37      9.38 o 
   2  19   4        7.22       13.92      8.39 o 
   3  19   4        0.45       -0.38     10.11 o 
  -2  20   4      270.25      229.16     58.17 o 
  -1  20   4      148.09      159.73     41.14 o 
   0  20   4       74.98       58.76     18.45 o 
   1  20   4       84.07       91.05     20.35 o 
 -11   1   5      157.68      123.85     19.04 o 
 -10   1   5      371.90      404.96     28.21 o 
  -9   1   5      391.23      389.86     16.74 o 
  -8   1   5      172.06      166.73     18.27 o 
  -7   1   5     2853.03     3007.85     69.04 o 
  -6   1   5     1306.99     1214.90     24.85 o 
  -5   1   5     3011.18     3060.77     24.75 o 
  -4   1   5     1952.04     2245.48     22.37 o 
  -3   1   5      205.70      173.77      7.60 o 
  -2   1   5     3281.01     3199.73     21.04 o 
  -1   1   5      111.12      134.06      9.12 o 
   0   1   5      779.57      699.62     12.35 o 
   1   1   5      403.89      397.29      8.50 o 
   2   1   5     1581.35     1721.34     29.42 o 
   3   1   5     3554.12     3524.05     42.36 o 
   4   1   5        2.50       12.60      8.13 o 
   5   1   5     2468.05     2527.90     39.46 o 
   6   1   5      761.99      718.38     26.21 o 
   7   1   5      595.88      571.32     25.27 o 
   8   1   5      215.98      244.77     19.82 o 
   9   1   5      252.13      264.39     24.82 o 
  10   1   5       71.64       69.48     15.40 o 
 -11   2   5       13.55       14.12      9.06 o 
 -10   2   5      194.72      169.17     24.23 o 
  -9   2   5       41.11       16.95      9.47 o 
  -8   2   5       79.91       57.98     13.55 o 
  -7   2   5      320.55      308.62     21.18 o 
  -6   2   5        3.69       12.68      7.10 o 
  -5   2   5       12.22       17.42      5.84 o 
  -4   2   5       42.65       31.42      5.50 o 
  -3   2   5       38.73       36.18      4.84 o 
  -2   2   5      846.24      821.18     14.76 o 
  -1   2   5     1726.85     1711.38     13.77 o 
   0   2   5      146.69      138.70      7.64 o 
   1   2   5      907.26      979.58     14.21 o 
   2   2   5      199.42      168.05     14.56 o 
   3   2   5      377.17      362.09     14.68 o 
   4   2   5      279.78      267.74     20.21 o 
   5   2   5      411.30      395.28     23.83 o 
   6   2   5      578.88      605.71     37.50 o 
   7   2   5       49.48       46.91     11.26 o 
   8   2   5       95.57      102.05     10.41 o 
   9   2   5       35.69       32.35      9.53 o 
  10   2   5        3.91       37.88     13.06 o 
 -11   3   5       74.77       74.19     18.44 o 
 -10   3   5      246.94      220.24     25.58 o 
  -9   3   5      462.85      548.05     25.39 o 
  -8   3   5      129.86      171.14     15.73 o 
  -7   3   5      403.39      432.52     21.34 o 
  -6   3   5       66.51       80.86     11.15 o 
  -5   3   5     1170.72     1125.67     28.37 o 
  -3   3   5     2674.00     2577.42     26.47 o 
  -2   3   5     4435.68     4593.23     34.51 o 
  -1   3   5      771.97      760.16     13.07 o 
   0   3   5      738.15      709.09     17.15 o 
   1   3   5     6351.08     6385.34     40.74 o 
   2   3   5     1387.92     1281.47     21.37 o 
   3   3   5     1130.82     1027.24     29.26 o 
   4   3   5      391.53      462.65     19.10 o 
   5   3   5      242.34      269.67     22.97 o 
   6   3   5      352.71      398.34     18.44 o 
   7   3   5     1022.42     1004.09     30.90 o 
   8   3   5      436.68      434.01     21.76 o 
   9   3   5       53.16       42.67     10.81 o 
 -11   4   5       19.74       20.28     10.82 o 
 -10   4   5        3.55       21.29      8.98 o 
  -9   4   5      161.54      154.55     19.93 o 
  -8   4   5     1383.28     1445.84     32.89 o 
  -7   4   5      411.45      410.83     18.58 o 
  -6   4   5        8.64       24.22      6.42 o 
  -5   4   5      397.11      368.29     13.26 o 
  -4   4   5      305.32      288.65     12.43 o 
  -3   4   5      905.02     1000.08     15.27 o 
  -2   4   5      529.47      508.02     12.75 o 
  -1   4   5      142.91      117.86     10.51 o 
   0   4   5       37.53       26.83      4.30 o 
   1   4   5     1233.94     1254.67     24.48 o 
   2   4   5        3.77       13.68      4.98 o 
   3   4   5      336.36      353.05     11.74 o 
   4   4   5      107.91       89.48      9.92 o 
   5   4   5     1758.28     1739.69     34.21 o 
   6   4   5      828.82      827.10     28.52 o 
   7   4   5       45.15       59.29     13.01 o 
   8   4   5      223.80      226.65     24.48 o 
   9   4   5       13.10       34.90     14.63 o 
 -11   5   5      447.52      443.69     28.67 o 
 -10   5   5      207.29      241.91     20.27 o 
  -9   5   5        7.93       14.54      8.40 o 
  -8   5   5      210.50      187.97     15.98 o 
  -7   5   5      295.21      325.79     21.74 o 
  -6   5   5     4103.83     4072.46     42.84 o 
  -5   5   5      836.48      842.94     20.97 o 
  -4   5   5       79.07       74.45      6.48 o 
  -3   5   5      564.78      514.26     13.65 o 
  -2   5   5     3915.70     3969.67     38.51 o 
  -1   5   5     8448.23     8796.96    158.55 o 
   0   5   5     8330.91     8651.12     51.36 o 
   1   5   5     1384.45     1446.24     15.23 o 
   2   5   5      559.41      556.68     13.64 o 
   3   5   5      245.18      229.39     14.60 o 
   4   5   5      297.37      325.77     20.55 o 
   5   5   5     1184.92     1243.47     35.35 o 
   6   5   5      530.70      501.68     24.35 o 
   7   5   5       77.58       70.41     15.80 o 
   8   5   5      100.27      107.38     17.17 o 
   9   5   5      159.60      150.75     23.06 o 
 -10   6   5        0.31       10.15      8.57 o 
  -9   6   5      306.88      356.86     33.87 o 
  -8   6   5       14.23       18.27      7.67 o 
  -7   6   5      282.93      268.06     22.33 o 
  -6   6   5      464.74      471.52     18.50 o 
  -5   6   5      654.77      598.12     17.81 o 
  -4   6   5      144.19      118.51      8.52 o 
  -3   6   5      627.97      680.65     11.83 o 
  -2   6   5     2345.25     2459.63     24.65 o 
  -1   6   5      321.99      332.03     26.73 o 
   0   6   5     3057.10     3090.77     19.46 o 
   1   6   5       75.88       59.38      7.19 o 
   2   6   5      107.49       92.57      9.73 o 
   3   6   5      677.52      676.33     17.07 o 
   4   6   5      217.36      181.83     23.54 o 
   5   6   5       68.39       64.33      7.96 o 
   6   6   5        7.35       17.43      6.81 o 
   7   6   5      113.29      108.71     19.69 o 
   8   6   5       76.44       95.67     20.12 o 
   9   6   5       55.39       41.86     15.76 o 
 -10   7   5      177.10      161.87     25.02 o 
  -9   7   5       89.56       67.88     12.31 o 
  -8   7   5      669.64      658.74     20.36 o 
  -7   7   5       55.61       47.38      9.86 o 
  -6   7   5        2.72        9.27      4.09 o 
  -5   7   5     1395.04     1414.53     19.48 o 
  -4   7   5     4704.71     4862.03     42.55 o 
  -3   7   5     2144.61     2035.09     27.37 o 
  -2   7   5      955.79      899.31     11.81 o 
  -1   7   5      556.12      535.58     16.29 o 
   0   7   5      621.84      616.03     11.02 o 
   1   7   5     5581.32     5692.94     29.82 o 
   2   7   5     3371.94     3231.59     34.53 o 
   3   7   5      313.17      310.22     17.03 o 
   4   7   5      226.11      221.33     13.37 o 
   5   7   5      208.01      195.10     18.23 o 
   6   7   5      457.75      481.88     29.58 o 
   7   7   5      155.83      157.34     17.62 o 
   8   7   5      100.83      102.87     20.63 o 
   9   7   5        0.82       14.70     11.43 o 
 -10   8   5       37.52       23.15      8.71 o 
  -9   8   5      220.84      200.87     22.11 o 
  -8   8   5      141.96      119.20     14.58 o 
  -7   8   5       74.72       79.77     13.10 o 
  -6   8   5       21.52       23.04      7.89 o 
  -5   8   5      296.99      279.60     15.24 o 
  -4   8   5     1045.69     1012.75     19.15 o 
  -3   8   5      155.58      164.04      7.91 o 
  -2   8   5     1173.89     1134.79     19.81 o 
  -1   8   5        1.59        3.52      4.64 o 
   0   8   5      507.45      566.79     12.08 o 
   1   8   5      401.45      366.48     11.99 o 
   2   8   5      328.55      358.09     12.74 o 
   3   8   5      642.96      638.61     21.55 o 
   4   8   5       23.05       29.57      8.44 o 
   5   8   5        6.58       10.28      3.72 o 
   6   8   5       61.57       70.98     12.94 o 
   7   8   5      316.16      291.34     33.96 o 
   8   8   5       13.40       25.92      9.38 o 
   9   8   5        3.82       35.37     12.86 o 
 -10   9   5       15.03       28.93      9.50 o 
  -9   9   5       15.71       30.02      6.82 o 
  -8   9   5      268.28      310.07     22.87 o 
  -7   9   5     1279.82     1292.77     43.61 o 
  -6   9   5      443.61      471.70     25.03 o 
  -5   9   5       28.26       35.86      5.83 o 
  -4   9   5      118.64       95.12     10.00 o 
  -3   9   5      213.83      223.98     18.05 o 
  -2   9   5     2820.88     2848.32     36.36 o 
  -1   9   5      682.52      660.70     20.43 o 
   0   9   5      121.19      109.96      8.99 o 
   1   9   5      413.41      385.66      9.72 o 
   2   9   5      921.43      935.83     28.01 o 
   3   9   5      529.38      537.86     17.19 o 
   4   9   5      772.35      814.54     23.05 o 
   5   9   5      325.12      357.15     20.26 o 
   6   9   5      290.57      293.86     29.40 o 
   7   9   5        5.95       26.60     10.61 o 
   8   9   5       69.32       65.46     13.31 o 
  -9  10   5        1.37       17.49      9.52 o 
  -8  10   5       29.43       37.86     13.30 o 
  -7  10   5      193.39      180.84     21.03 o 
  -6  10   5      381.93      349.49     22.07 o 
  -5  10   5      289.27      274.37     11.69 o 
  -4  10   5      518.81      498.89     12.99 o 
  -3  10   5        0.02       10.74      4.50 o 
  -2  10   5       11.07       27.95      6.48 o 
  -1  10   5       55.93       65.10     11.56 o 
   0  10   5      456.82      448.52      9.28 o 
   1  10   5      508.02      497.41     14.89 o 
   2  10   5        0.01        7.02      2.84 o 
   3  10   5       10.23       12.98      3.94 o 
   4  10   5      169.49      175.03     16.17 o 
   5  10   5      191.34      203.22     22.76 o 
   6  10   5       93.14       56.57     13.87 o 
   7  10   5        5.02       16.98      8.95 o 
   8  10   5        0.12       13.61     12.01 o 
  -9  11   5       87.03      123.76     35.77 o 
  -8  11   5      569.40      602.33     39.23 o 
  -7  11   5      446.89      437.79     44.82 o 
  -6  11   5       27.72       27.14      7.08 o 
  -5  11   5      151.67      139.75     15.04 o 
  -4  11   5      370.96      369.67     17.27 o 
  -3  11   5      241.08      235.84     24.48 o 
  -2  11   5      105.52       87.83     12.63 o 
  -1  11   5       58.42       58.95      8.69 o 
   0  11   5      162.50      157.74     10.80 o 
   1  11   5      769.30      807.78     22.48 o 
   2  11   5      331.28      284.08     18.01 o 
   3  11   5      113.79      112.05     16.09 o 
   4  11   5      398.50      412.47     27.29 o 
   5  11   5      208.56      190.57     23.16 o 
   6  11   5      192.21      208.43     25.38 o 
   7  11   5      217.14      226.12     25.12 o 
   8  11   5       36.06       84.84     17.23 o 
  -9  12   5        0.39       -3.30     17.38 o 
  -8  12   5       25.29       21.43     12.86 o 
  -7  12   5        0.63       11.79     15.08 o 
  -6  12   5       38.97       51.53     15.27 o 
  -5  12   5      144.98      147.92     27.03 o 
  -4  12   5        2.68       10.76      5.48 o 
  -3  12   5       64.08       55.74     14.46 o 
  -2  12   5      390.91      372.21     25.25 o 
  -1  12   5        2.94       18.24      6.74 o 
   0  12   5        0.28        6.72      8.76 o 
   1  12   5      289.51      289.88     15.93 o 
   2  12   5       26.61       19.58      5.89 o 
   3  12   5        0.98        6.61      6.05 o 
   4  12   5       33.47       29.48      9.01 o 
   5  12   5       92.30       86.24     14.34 o 
   6  12   5       63.37       73.99     19.22 o 
   7  12   5      129.24       73.58     15.15 o 
  -8  13   5      228.49      167.27     37.97 o 
  -7  13   5      149.81      183.55     37.06 o 
  -6  13   5       28.28       29.26     10.69 o 
  -5  13   5       56.97       61.07     14.78 o 
  -4  13   5     1112.65     1077.85     31.95 o 
  -3  13   5      274.86      288.05     26.45 o 
  -2  13   5       32.28       23.91      5.65 o 
  -1  13   5       11.04       16.17      8.53 o 
   0  13   5       31.59       38.70     10.61 o 
   1  13   5      457.18      490.70     24.74 o 
   2  13   5      309.29      310.02     19.72 o 
   3  13   5       34.75       28.20      6.82 o 
   4  13   5      477.52      545.77     35.94 o 
   5  13   5      297.17      323.08     26.53 o 
   6  13   5       66.46       71.01     13.35 o 
   7  13   5      171.43      173.60     20.96 o 
  -8  14   5       42.22       41.93     22.46 o 
  -7  14   5      115.60       79.12     17.19 o 
  -6  14   5       64.36       47.97     14.75 o 
  -5  14   5       75.99       65.55     14.53 o 
  -4  14   5       45.84       45.40     11.05 o 
  -3  14   5      198.66      179.99     27.31 o 
  -2  14   5      201.88      204.46     17.86 o 
  -1  14   5       20.18       33.00     11.60 o 
   0  14   5      175.44      147.25     19.34 o 
   1  14   5      507.97      522.53     16.56 o 
   2  14   5       51.07       62.30     11.76 o 
   3  14   5       19.07       24.56      5.47 o 
   4  14   5       46.71       57.45     12.10 o 
   5  14   5        2.46       26.60     10.09 o 
   6  14   5      143.14      141.96     27.01 o 
  -7  15   5       49.03       53.71     22.65 o 
  -6  15   5      282.65      378.80     56.31 o 
  -5  15   5       73.12       71.72     25.30 o 
  -4  15   5      334.52      307.72     27.49 o 
  -3  15   5      534.48      471.60     22.12 o 
  -2  15   5       23.69       44.26     11.69 o 
  -1  15   5      376.21      438.32     25.12 o 
   0  15   5      307.89      356.06     47.23 o 
   1  15   5        3.00       12.52      6.21 o 
   2  15   5      124.60      128.62     16.76 o 
   3  15   5       76.01       77.06     16.53 o 
   4  15   5      511.26      586.66     49.36 o 
   5  15   5      127.12      147.98     19.81 o 
   6  15   5       87.59       95.47     16.22 o 
  -6  16   5       10.09       -0.31     15.27 o 
  -5  16   5       67.41       68.27     28.90 o 
  -4  16   5      230.89      230.39     43.83 o 
  -3  16   5       27.76       29.57     10.20 o 
  -2  16   5      334.30      393.99     30.10 o 
  -1  16   5        4.61       22.20      6.75 o 
   0  16   5      227.69      188.32     32.16 o 
   1  16   5       42.57       30.54      8.06 o 
   2  16   5      177.82      258.96     29.21 o 
   3  16   5      683.87      711.46     46.10 o 
   4  16   5      292.31      297.67     23.48 o 
   5  16   5      144.40      118.77     19.02 o 
  -6  17   5        6.12       13.78     11.40 o 
  -5  17   5       37.28       54.37     21.42 o 
  -4  17   5      740.58      748.71     33.59 o 
  -3  17   5      343.57      344.29     55.39 o 
  -2  17   5      132.98      120.10     16.91 o 
  -1  17   5        7.38       31.46      9.05 o 
   0  17   5       92.28       94.70     17.31 o 
   1  17   5      161.52      148.93     26.79 o 
   2  17   5      284.74      253.18     43.27 o 
   3  17   5      290.66      273.84     41.84 o 
   4  17   5       79.00       70.87     16.44 o 
  -5  18   5       67.89       58.77     26.50 o 
  -4  18   5        1.13        3.28     10.29 o 
  -3  18   5       56.67       43.88     13.38 o 
  -2  18   5      199.97      161.57     23.39 o 
  -1  18   5        2.03       29.75      9.47 o 
   0  18   5        0.04       17.25      9.03 o 
   1  18   5      104.21      116.90     16.62 o 
   2  18   5        3.85       17.77      7.49 o 
   3  18   5        2.29        0.75     12.23 o 
  -3  19   5        1.49       13.36     12.95 o 
  -2  19   5      167.62      221.00     58.77 o 
  -1  19   5      147.65      147.92     30.12 o 
   0  19   5      256.94      225.65     34.69 o 
   1  19   5        5.54       14.03      9.75 o 
   2  19   5      135.88      122.77     15.65 o 
 -11   0   6      109.39       90.46     18.67 o 
 -10   0   6      728.46      670.35     47.84 o 
  -9   0   6       70.10       36.85     11.34 o 
  -8   0   6       56.10       41.35     17.29 o 
  -7   0   6        6.64       17.79      5.10 o 
  -6   0   6      612.92      596.83     38.59 o 
  -5   0   6     4033.86     3983.56    105.66 o 
  -4   0   6     2233.62     2186.50     46.64 o 
  -3   0   6     2105.20     2276.51     34.55 o 
  -2   0   6     2407.22     2496.86     63.58 o 
  -1   0   6      442.92      399.62     12.56 o 
   0   0   6     5104.77     5113.96     54.89 o 
   1   0   6      326.20      284.31     18.69 o 
   2   0   6      460.94      467.51     27.79 o 
   3   0   6      262.99      274.89     36.51 o 
   4   0   6     1507.77     1607.16     49.29 o 
   5   0   6     3982.20     3799.40     90.88 o 
   6   0   6      116.57      103.89     33.07 o 
   7   0   6     1359.65     1385.45     49.39 o 
   8   0   6      541.45      574.11     70.04 o 
   9   0   6      128.91      159.45     29.18 o 
 -11   1   6       86.65       82.20     14.50 o 
 -10   1   6       36.87       40.93     12.49 o 
  -9   1   6       78.39       72.13     12.16 o 
  -8   1   6      291.96      293.28     18.67 o 
  -7   1   6     1164.76     1135.53     30.49 o 
  -6   1   6       12.34       21.30      8.79 o 
  -5   1   6      282.22      269.81     19.86 o 
  -4   1   6     1212.88     1163.47     21.50 o 
  -3   1   6      210.72      245.49      9.65 o 
  -2   1   6       41.58       46.12      6.53 o 
  -1   1   6     3416.50     3569.94     26.40 o 
   0   1   6      111.30      121.64     13.32 o 
   1   1   6     1048.43     1099.48     19.03 o 
   2   1   6      382.73      402.49     20.27 o 
   3   1   6      481.23      462.15     26.03 o 
   4   1   6      653.88      635.41     24.57 o 
   5   1   6        5.30       11.57      9.01 o 
   6   1   6      120.13      114.26     18.85 o 
   7   1   6      251.58      178.81     27.66 o 
   8   1   6       58.71       69.63     14.52 o 
   9   1   6       40.48       44.86     11.43 o 
 -10   2   6      210.66      153.25     27.03 o 
  -9   2   6      231.09      248.06     20.84 o 
  -8   2   6       36.12       46.48      8.39 o 
  -7   2   6     1385.53     1426.76     35.44 o 
  -6   2   6      615.51      648.85     18.88 o 
  -5   2   6      209.02      233.43     14.64 o 
  -4   2   6       11.81        9.53      4.90 o 
  -3   2   6     8814.39     9175.62     41.21 o 
  -2   2   6      630.76      537.55     15.97 o 
  -1   2   6      154.32      134.87     11.62 o 
   0   2   6     2691.73     2757.69     21.95 o 
   1   2   6      763.60      903.62     29.50 o 
   2   2   6     1590.59     1551.92     37.87 o 
   3   2   6     2835.75     2861.90     39.69 o 
   4   2   6     2824.80     2813.55     45.12 o 
   5   2   6      172.18      173.33     23.31 o 
   6   2   6      608.36      639.26     36.52 o 
   7   2   6     1202.18     1251.35     35.85 o 
   8   2   6      535.21      618.40     30.86 o 
   9   2   6      267.29      229.86     24.32 o 
 -11   3   6        0.21       15.44      8.65 o 
 -10   3   6        2.71       19.24      7.62 o 
  -9   3   6      488.18      546.46     49.01 o 
  -8   3   6      116.97      146.83     19.92 o 
  -7   3   6      536.79      569.86     39.75 o 
  -6   3   6       56.61       42.42      6.96 o 
  -5   3   6      197.12      243.10     19.66 o 
  -4   3   6      191.35      141.87     11.28 o 
  -3   3   6      502.11      518.69     13.99 o 
  -2   3   6      138.79      150.05     11.82 o 
  -1   3   6        5.89       15.00      4.97 o 
   0   3   6       67.86       70.87      7.30 o 
   1   3   6     4505.91     4693.46     38.11 o 
   2   3   6      597.99      683.14     15.18 o 
   3   3   6      327.45      331.75     23.31 o 
   4   3   6       32.81       55.42     10.18 o 
   5   3   6      975.13      996.00     28.64 o 
   6   3   6      902.10      836.25     31.69 o 
   7   3   6       49.07       39.36      8.54 o 
   8   3   6        5.55       19.56      9.25 o 
   9   3   6       21.04       40.77     13.56 o 
 -10   4   6      342.66      421.29     31.92 o 
  -9   4   6      192.30      213.11     19.12 o 
  -8   4   6     1073.68     1076.13     27.04 o 
  -7   4   6      195.49      178.79     23.07 o 
  -6   4   6      902.52      916.60     31.68 o 
  -5   4   6      654.22      689.22     26.28 o 
  -4   4   6     1438.79     1428.32     20.36 o 
  -3   4   6       17.08       27.63      9.06 o 
  -2   4   6       50.44       55.45     11.43 o 
  -1   4   6     3172.39     3269.88     22.20 o 
   0   4   6     2252.17     2202.78     20.99 o 
   1   4   6     3092.51     3109.74     23.19 o 
   2   4   6     1173.79     1172.96     20.20 o 
   3   4   6      872.07      913.49     22.83 o 
   4   4   6     2396.96     2388.45     40.85 o 
   5   4   6      296.01      306.00     19.55 o 
   6   4   6      113.79      115.03     15.64 o 
   7   4   6        2.28       16.35      9.14 o 
   8   4   6      263.76      274.15     28.25 o 
   9   4   6      121.41      108.22     30.57 o 
 -10   5   6       16.30       39.22      9.57 o 
  -9   5   6      190.26      180.71     18.61 o 
  -8   5   6       19.17       40.88     10.72 o 
  -7   5   6      317.25      334.91     17.42 o 
  -6   5   6     1121.82     1155.49     24.59 o 
  -5   5   6      258.37      288.96     14.84 o 
  -4   5   6       48.94       43.75      4.33 o 
  -3   5   6       27.39       16.90      5.04 o 
  -2   5   6       76.38       89.85     11.96 o 
  -1   5   6      154.63      148.84     14.15 o 
   0   5   6      105.34      124.01      9.54 o 
   1   5   6      658.38      705.58     21.92 o 
   2   5   6       99.23      105.44     11.71 o 
   3   5   6       13.29       34.80      9.08 o 
   4   5   6       11.03       27.55      8.11 o 
   5   5   6      337.63      330.93     29.91 o 
   6   5   6       37.57       35.60     10.22 o 
   7   5   6       20.25       34.10     10.34 o 
   8   5   6       28.19       35.11     20.23 o 
   9   5   6       21.84       43.64     13.70 o 
 -10   6   6      148.23      164.06     21.03 o 
  -9   6   6      531.13      521.10     23.70 o 
  -8   6   6      637.08      630.35     22.10 o 
  -7   6   6      670.44      671.21     32.75 o 
  -6   6   6      260.36      257.51     13.91 o 
  -5   6   6       38.05       43.13      5.92 o 
  -4   6   6      651.88      613.39     11.14 o 
  -3   6   6      787.82      822.19     29.02 o 
  -2   6   6      882.70      863.87     22.32 o 
  -1   6   6     1622.51     1614.16     21.90 o 
   0   6   6      498.71      472.69     10.38 o 
   1   6   6     1324.66     1273.07     23.08 o 
   2   6   6     1832.90     1829.15     28.33 o 
   3   6   6     1726.07     1747.54     44.37 o 
   4   6   6     1144.11     1023.90     27.04 o 
   5   6   6        1.81        8.14      8.63 o 
   6   6   6       29.51       34.41      9.80 o 
   7   6   6       75.04       68.76     13.80 o 
   8   6   6      117.97      120.96     18.26 o 
   9   6   6       12.46       38.57     11.98 o 
 -10   7   6        7.72       18.27      8.96 o 
  -9   7   6        4.86       15.36      9.16 o 
  -8   7   6       29.11       35.41      8.68 o 
  -7   7   6      123.33      121.12     15.39 o 
  -6   7   6        7.16        8.61      4.30 o 
  -5   7   6        4.32        9.52      3.29 o 
  -4   7   6      646.49      616.74     19.60 o 
  -3   7   6      664.45      658.53     24.03 o 
  -2   7   6      378.76      389.26     12.13 o 
  -1   7   6        0.06        7.74      3.05 o 
   0   7   6      552.85      566.40     17.75 o 
   1   7   6       31.69       26.82      4.97 o 
   2   7   6     2303.36     2471.09     36.20 o 
   3   7   6       32.97       31.22      9.71 o 
   5   7   6      653.46      701.97     29.32 o 
   6   7   6      291.58      308.12     37.81 o 
   7   7   6       30.55       23.44     14.59 o 
   8   7   6       12.46       47.83     12.88 o 
 -10   8   6       33.45       42.73     11.39 o 
  -9   8   6      226.48      239.15     29.34 o 
  -8   8   6      768.64      846.76     22.28 o 
  -7   8   6      200.97      206.69     16.91 o 
  -6   8   6      218.39      219.91     23.24 o 
  -5   8   6      299.01      301.81     11.85 o 
  -4   8   6     1077.79     1011.06     19.10 o 
  -3   8   6     1406.26     1256.22     46.60 o 
  -2   8   6     1666.06     1657.19     30.05 o 
  -1   8   6     1212.03     1214.22     14.99 o 
   0   8   6      568.78      570.38     16.23 o 
   1   8   6      107.62      103.83      9.81 o 
   2   8   6      775.98      799.47     21.65 o 
   3   8   6      583.85      542.30     28.21 o 
   4   8   6       95.87      126.21     15.70 o 
   5   8   6      100.90       86.92     11.64 o 
   6   8   6      679.35      611.28     28.33 o 
   7   8   6       67.71       82.15     15.66 o 
   8   8   6      116.12      137.60     22.40 o 
 -10   9   6        6.28       40.52     20.83 o 
  -9   9   6        5.11       35.01     11.46 o 
  -8   9   6      108.04       75.33     16.30 o 
  -7   9   6        2.17       16.10      5.90 o 
  -6   9   6     1131.65     1115.04     24.57 o 
  -5   9   6       88.11       65.09      9.64 o 
  -4   9   6      165.61      163.36     11.00 o 
  -3   9   6       53.80       43.16      6.58 o 
  -2   9   6       12.67       18.29      3.73 o 
  -1   9   6      490.62      432.31     15.00 o 
   0   9   6      180.49      207.97     11.89 o 
   1   9   6       12.46       17.51      4.90 o 
   2   9   6      211.91      198.61     17.04 o 
   3   9   6      196.06      213.61     22.15 o 
   4   9   6       40.87       36.67      7.76 o 
   5   9   6        5.41       18.08      6.68 o 
   7   9   6        0.98       23.70     11.81 o 
   8   9   6        1.49        8.98     10.37 o 
  -9  10   6        6.61       34.50     11.84 o 
  -8  10   6       28.55       16.74     11.74 o 
  -7  10   6       11.11       16.17      7.36 o 
  -6  10   6      289.70      287.36     24.76 o 
  -5  10   6     2289.76     2384.00     35.68 o 
  -4  10   6      494.02      515.63     22.03 o 
  -3  10   6      131.33      125.91     13.76 o 
  -2  10   6        1.55        5.82      3.53 o 
  -1  10   6     1367.96     1371.01     38.40 o 
   0  10   6     1946.99     2022.79     33.00 o 
   1  10   6      358.70      379.73     10.27 o 
   2  10   6      121.43      106.10     13.12 o 
   3  10   6        8.11       19.50      6.80 o 
   4  10   6      195.80      217.15     20.66 o 
   5  10   6      778.46      813.43     40.97 o 
   6  10   6      592.39      564.58     29.17 o 
   7  10   6      169.26      176.63     24.63 o 
   8  10   6       17.27       24.45     12.58 o 
  -9  11   6       75.82       68.11     21.99 o 
  -8  11   6       63.43       38.57     22.64 o 
  -7  11   6       72.98       71.08     18.16 o 
  -6  11   6       27.84       47.86     12.49 o 
  -5  11   6       65.04       63.84      9.64 o 
  -4  11   6       83.37       81.44     18.00 o 
  -3  11   6       43.17       33.01      6.99 o 
  -2  11   6       92.35       73.20     11.74 o 
  -1  11   6      275.45      259.20     18.66 o 
   0  11   6       17.95       13.18      3.40 o 
   1  11   6       79.59       87.35     10.34 o 
   2  11   6      305.83      330.40     19.01 o 
   3  11   6       29.31       37.39      9.00 o 
   4  11   6      178.65      161.16     18.93 o 
   5  11   6      300.92      254.41     39.97 o 
   6  11   6      221.29      223.25     27.26 o 
   7  11   6      248.76      243.89     30.57 o 
  -8  12   6      490.13      536.39     44.13 o 
  -7  12   6       92.56      149.73     33.93 o 
  -6  12   6       23.05       31.56     10.11 o 
  -5  12   6       42.99       29.46     10.64 o 
  -4  12   6      179.11      180.30     26.93 o 
  -3  12   6      444.99      489.93     31.38 o 
  -2  12   6     1093.17     1111.17     32.89 o 
  -1  12   6       15.50       12.55      3.80 o 
   0  12   6       37.48       33.19     10.55 o 
   1  12   6      194.96      209.51     16.54 o 
   2  12   6     1519.78     1488.49     37.14 o 
   3  12   6      884.50      893.30     20.64 o 
   4  12   6        2.21       27.27      7.99 o 
   6  12   6      563.84      551.45     46.65 o 
   7  12   6      164.96      185.66     26.76 o 
  -8  13   6        2.48       18.01     16.43 o 
  -7  13   6       16.05       21.99     16.91 o 
  -6  13   6      167.66      158.42     30.96 o 
  -5  13   6        6.26        8.83      8.42 o 
  -4  13   6       80.08       91.64     14.31 o 
  -3  13   6      132.18      129.47     15.91 o 
  -2  13   6       87.79       90.35     14.95 o 
  -1  13   6        5.08        8.94      8.77 o 
   0  13   6      184.52      168.42     20.37 o 
   1  13   6       99.21      106.56     12.87 o 
   2  13   6      197.39      174.75     20.16 o 
   3  13   6       47.58       53.30     11.55 o 
   4  13   6       27.11       38.77      9.81 o 
   5  13   6        0.22       11.05      7.47 o 
   6  13   6        0.24       25.48     10.29 o 
  -7  14   6      294.72      229.07     44.95 o 
  -6  14   6      125.04      126.20     29.39 o 
  -5  14   6      126.02      163.11     28.21 o 
  -4  14   6       87.11      105.12     20.03 o 
  -3  14   6       59.37       62.84     13.70 o 
  -2  14   6      157.83      148.67     16.43 o 
  -1  14   6      419.32      423.68     24.36 o 
   0  14   6      284.48      303.03     22.36 o 
   1  14   6      815.02      897.56     45.09 o 
   2  14   6       19.08       25.64      7.88 o 
   3  14   6      177.99      184.46     25.21 o 
   4  14   6      114.53      108.66     18.56 o 
   5  14   6       65.82       46.41     12.47 o 
   6  14   6      275.16      248.06     34.34 o 
  -7  15   6       27.32       31.22     16.13 o 
  -6  15   6       16.58       42.15     18.61 o 
  -5  15   6       39.50       56.28     22.12 o 
  -4  15   6      420.14      375.01     38.73 o 
  -3  15   6      210.19      168.85     26.26 o 
  -2  15   6      122.21      111.59     31.97 o 
  -1  15   6        0.01       17.26      6.49 o 
   0  15   6        3.52        6.78      7.37 o 
   1  15   6       66.66       77.19     15.01 o 
   2  15   6        5.91       11.94      6.69 o 
   4  15   6        7.75       23.62      7.95 o 
   5  15   6      118.27       66.49     20.16 o 
  -6  16   6       39.91       36.19     18.56 o 
  -5  16   6      110.29      181.90     29.41 o 
  -4  16   6      296.22      292.45     52.58 o 
  -3  16   6       54.74       55.82     17.80 o 
  -2  16   6      791.93      836.31     37.90 o 
  -1  16   6      365.85      365.62     31.12 o 
   0  16   6       64.00       51.29     14.00 o 
   1  16   6       94.95       91.07     22.95 o 
   2  16   6      135.79      121.29     19.48 o 
   3  16   6       10.29       21.64     11.33 o 
   4  16   6        8.96       11.77     10.96 o 
   5  16   6      105.03       92.81     20.27 o 
  -5  17   6        5.61       39.05     14.62 o 
  -4  17   6        2.91       27.68     13.61 o 
  -3  17   6       27.09       13.73     15.12 o 
  -2  17   6        8.91       18.54      9.77 o 
  -1  17   6       22.14       24.59     12.24 o 
   0  17   6        0.54       12.98      9.90 o 
   1  17   6       54.28       39.24     11.27 o 
   2  17   6        0.18       13.99      7.35 o 
   3  17   6        0.07       21.98     13.33 o 
   4  17   6        3.25       10.38      8.73 o 
  -4  18   6       73.79       89.98     27.84 o 
  -3  18   6      377.54      528.67     96.68 o 
  -2  18   6      130.11      131.99     29.74 o 
  -1  18   6       67.41       57.11      9.91 o 
   0  18   6       50.71       55.76     11.22 o 
   1  18   6       56.28       34.23     12.96 o 
   2  18   6       36.84       36.87     10.68 o 
   3  18   6       65.45       47.34     14.72 o 
  -2  19   6        2.14       15.50     10.69 o 
  -1  19   6      145.63      128.18     21.01 o 
   0  19   6       83.56       75.18     17.02 o 
   1  19   6       12.34       14.11     14.44 o 
 -11   1   7       58.00       53.07     12.39 o 
 -10   1   7      319.08      295.31     25.77 o 
  -9   1   7       11.68       22.95      6.93 o 
  -8   1   7       43.30       49.14      9.17 o 
  -7   1   7      166.48      177.81     19.78 o 
  -6   1   7      727.97      730.79     23.37 o 
  -5   1   7        5.17       17.55      5.02 o 
  -4   1   7      286.97      245.63     11.43 o 
  -3   1   7      858.11      815.88     13.99 o 
  -2   1   7     6734.60     7252.43     37.63 o 
  -1   1   7     3998.93     4177.61     25.88 o 
   0   1   7     2404.56     2454.97     21.67 o 
   1   1   7      558.58      439.58     12.20 o 
   2   1   7      685.00      664.25     26.31 o 
   3   1   7      245.05      298.54     21.69 o 
   4   1   7     1905.13     1842.18     34.63 o 
   5   1   7      107.91      112.70     17.92 o 
   6   1   7      632.22      578.47     34.44 o 
   7   1   7      779.19      740.61     26.51 o 
   8   1   7       67.10       56.13     13.79 o 
   9   1   7      172.54      229.82     24.82 o 
 -10   2   7       50.39       35.44      9.79 o 
  -9   2   7      138.44      133.11     19.56 o 
  -8   2   7       35.21       22.12      8.70 o 
  -7   2   7        0.00       19.88      7.62 o 
  -6   2   7       20.98       17.81      6.51 o 
  -5   2   7      836.18      878.97     26.60 o 
  -4   2   7       16.34       22.37      4.77 o 
  -3   2   7      413.32      393.04      9.30 o 
  -2   2   7      445.76      451.37     10.13 o 
  -1   2   7       31.84       26.48      3.85 o 
   0   2   7      272.82      244.86     14.94 o 
   1   2   7      417.80      404.50     16.20 o 
   2   2   7     1229.21     1325.49     25.41 o 
   3   2   7      110.48      126.36     16.44 o 
   4   2   7        5.93       21.74      9.47 o 
   5   2   7     1030.09      989.47     32.11 o 
   6   2   7       30.68       35.34      8.92 o 
   7   2   7        3.00       14.91     10.30 o 
   8   2   7      116.88      148.09     17.48 o 
   9   2   7        2.91       26.97     10.44 o 
 -10   3   7        7.78       28.08     10.07 o 
  -9   3   7       95.43      107.80     17.36 o 
  -8   3   7      166.17      166.07     21.33 o 
  -7   3   7     1577.30     1621.36     38.08 o 
  -6   3   7     1455.30     1433.86     32.80 o 
  -5   3   7      215.11      214.45     16.57 o 
  -4   3   7     1029.33      987.13     19.08 o 
  -3   3   7     1346.39     1333.21     23.95 o 
  -2   3   7     3114.10     3082.63     17.78 o 
  -1   3   7     1032.25      992.12     17.53 o 
   0   3   7       15.73       17.52      4.60 o 
   1   3   7       51.88       36.92      7.01 o 
   2   3   7      379.00      380.44     28.53 o 
   3   3   7      620.30      638.11     21.63 o 
   4   3   7     1736.99     1706.38     38.85 o 
   5   3   7      268.46      276.11     34.19 o 
   6   3   7      842.08      857.03     30.62 o 
   7   3   7      106.17      127.11     20.61 o 
   8   3   7       19.56       22.68      8.94 o 
   9   3   7       16.75       33.23     12.48 o 
 -10   4   7        1.66       11.57      5.60 o 
  -9   4   7      350.06      368.53     27.24 o 
  -8   4   7        2.38       11.50      6.52 o 
  -7   4   7      104.58       94.02     14.62 o 
  -6   4   7      203.45      186.07     19.47 o 
  -5   4   7       36.76       37.52      6.59 o 
  -4   4   7       96.25      122.75     11.04 o 
  -3   4   7      878.33      864.72     22.37 o 
  -2   4   7      180.15      186.57     20.10 o 
  -1   4   7      773.95      726.64     14.95 o 
   0   4   7      925.97      832.46     14.65 o 
   2   4   7      685.23      634.27     20.01 o 
   3   4   7      300.04      324.44     22.68 o 
   4   4   7      225.07      256.98     22.76 o 
   5   4   7       51.96       65.35     12.99 o 
   6   4   7       18.44       27.48      9.52 o 
   7   4   7       17.40       29.23      9.00 o 
   8   4   7        4.63       22.40     12.32 o 
 -10   5   7      106.05      110.23     20.44 o 
  -9   5   7      167.89      145.50     19.78 o 
  -8   5   7      161.15      145.64     21.23 o 
  -7   5   7       52.33       48.85      8.74 o 
  -6   5   7     2017.08     2084.58     36.61 o 
  -5   5   7     2686.16     2746.49     36.25 o 
  -4   5   7     1580.50     1596.71     44.61 o 
  -3   5   7       22.32       24.98      6.44 o 
  -2   5   7        7.59        8.85      6.73 o 
  -1   5   7       47.07       54.46      9.10 o 
   0   5   7      912.00      920.91     20.15 o 
   1   5   7      520.34      495.44     13.08 o 
   2   5   7      152.82      129.04     11.76 o 
   3   5   7      328.32      327.75     22.63 o 
   4   5   7      526.89      575.19     20.63 o 
   5   5   7      302.29      318.16     26.88 o 
   6   5   7     1686.96     1657.86     51.40 o 
   7   5   7       63.31       71.56     16.09 o 
   8   5   7        2.24       26.53     11.15 o 
 -10   6   7        5.20       31.42     11.46 o 
  -9   6   7      136.59      121.73     16.31 o 
  -8   6   7      170.23      130.75     18.66 o 
  -7   6   7       62.43       40.03     10.19 o 
  -6   6   7     2188.80     2267.46     41.58 o 
  -5   6   7     1382.61     1369.33     24.03 o 
  -4   6   7      661.96      639.04     17.55 o 
  -3   6   7     1194.00     1222.00     24.09 o 
  -2   6   7      258.31      263.13     20.39 o 
  -1   6   7       25.46       24.74      6.78 o 
   0   6   7      621.69      589.69     15.09 o 
   1   6   7       68.95       71.93     10.81 o 
   2   6   7       28.27       33.43      5.91 o 
   3   6   7       71.97       80.25     11.37 o 
   4   6   7      104.35       97.06     15.27 o 
   5   6   7      275.89      303.26     21.83 o 
   6   6   7      237.06      284.05     21.50 o 
   7   6   7        2.45       35.03     12.16 o 
   8   6   7       27.68       44.11     12.83 o 
 -10   7   7       30.88       37.67     12.82 o 
  -9   7   7       78.08       68.23     19.14 o 
  -8   7   7      346.33      361.92     18.98 o 
  -7   7   7     1977.96     2019.92     30.31 o 
  -6   7   7      585.84      613.94     34.98 o 
  -5   7   7       24.54       34.34      4.94 o 
  -4   7   7       17.21       16.77      6.19 o 
  -3   7   7        8.03       15.48      6.49 o 
  -2   7   7     1056.61      968.12     21.12 o 
  -1   7   7     2532.95     2500.84     50.44 o 
   0   7   7       56.22       68.28      7.73 o 
   1   7   7      654.78      624.27     19.95 o 
   2   7   7      149.05      129.49     15.31 o 
   3   7   7      502.27      524.09     21.00 o 
   4   7   7      233.27      260.57     24.46 o 
   5   7   7      440.48      393.88     30.27 o 
   6   7   7      130.68      135.30     17.97 o 
   7   7   7        0.89       18.37      9.49 o 
   8   7   7      205.67      246.47     27.84 o 
 -10   8   7       91.41       66.50     20.59 o 
  -9   8   7        0.48       25.45     12.82 o 
  -8   8   7       67.54       60.16     11.76 o 
  -7   8   7      650.35      627.86     26.20 o 
  -6   8   7      148.95      123.45     22.05 o 
  -5   8   7       13.72       11.17      3.61 o 
  -4   8   7       51.23       36.22      6.59 o 
  -3   8   7      237.59      243.23     20.25 o 
  -2   8   7      515.07      517.35     20.24 o 
  -1   8   7      194.05      177.41     13.50 o 
   0   8   7        1.54       12.55      5.47 o 
   1   8   7       17.37       17.88      5.18 o 
   2   8   7      932.38     1001.22     31.03 o 
   3   8   7      166.07      147.53     19.43 o 
   4   8   7       65.34       80.96     13.00 o 
   5   8   7       44.39       36.94      9.08 o 
   6   8   7       37.36       51.24     12.88 o 
   7   8   7        2.20       25.71     11.67 o 
   8   8   7        1.42       27.04     13.08 o 
  -9   9   7      598.55      714.15     75.53 o 
  -8   9   7      210.77      206.28     40.07 o 
  -7   9   7       62.93       55.42     11.76 o 
  -6   9   7        5.03       21.96      6.83 o 
  -5   9   7        5.87        6.59      3.82 o 
  -4   9   7      912.16      922.38     35.28 o 
  -3   9   7      439.20      429.92     17.66 o 
  -2   9   7      369.26      373.67     10.19 o 
  -1   9   7      544.92      516.86     12.48 o 
   0   9   7      567.50      562.99     17.87 o 
   1   9   7     1310.37     1368.41     24.96 o 
   2   9   7     1365.46     1461.06     37.65 o 
   3   9   7       77.33       65.16     13.18 o 
   4   9   7        2.68       16.68      5.89 o 
   5   9   7      142.28      151.54     15.88 o 
   6   9   7      225.19      291.77     31.32 o 
   7   9   7      134.67      153.03     18.50 o 
  -9  10   7       97.74       56.57     28.28 o 
  -8  10   7       28.45       29.42     15.84 o 
  -7  10   7       91.85       92.47     19.46 o 
  -6  10   7       82.95       71.67     13.92 o 
  -5  10   7       12.48       43.03     12.45 o 
  -4  10   7      161.29      159.66     19.41 o 
  -3  10   7      115.29      118.53     25.25 o 
  -2  10   7        0.00       14.33     10.34 o 
  -1  10   7       19.19       12.18      3.52 o 
   0  10   7      183.14      211.53     14.62 o 
   1  10   7      253.82      253.65     14.59 o 
   2  10   7        0.01        3.45      5.75 o 
   4  10   7      107.72      129.81     18.45 o 
   5  10   7        4.24       11.20      5.50 o 
   6  10   7       16.66       13.80     11.80 o 
   7  10   7       33.04       56.87     16.22 o 
  -9  11   7      197.12      163.61     38.95 o 
  -8  11   7       10.27       31.04     20.28 o 
  -7  11   7      130.76       98.68     31.28 o 
  -6  11   7       23.30       27.91      9.61 o 
  -5  11   7       22.49       48.85     15.23 o 
  -4  11   7      664.35      647.70     25.58 o 
  -3  11   7      691.19      732.25     26.45 o 
  -2  11   7      184.88      197.95     18.16 o 
  -1  11   7       86.48       85.78      9.19 o 
   0  11   7      432.30      437.54     13.78 o 
   1  11   7     1209.67     1155.47     39.36 o 
   2  11   7      427.96      416.08     18.70 o 
   3  11   7      433.99      466.90     19.35 o 
   4  11   7       95.33       86.74     11.98 o 
   5  11   7      674.42      705.18     27.14 o 
   6  11   7       16.57       20.65      9.37 o 
   7  11   7       23.37       45.63     14.91 o 
  -8  12   7        4.38       15.04     13.09 o 
  -7  12   7       24.30       41.44     13.13 o 
  -6  12   7       24.10       34.37     11.22 o 
  -5  12   7        0.17       23.40      8.65 o 
  -4  12   7        0.02        5.56     13.87 o 
  -3  12   7       74.97       63.38     15.69 o 
  -2  12   7       11.34       17.53      8.64 o 
  -1  12   7       16.88       20.86     10.43 o 
   0  12   7        0.02        4.56      2.85 o 
   1  12   7      377.48      331.06     21.11 o 
   2  12   7       25.31       33.77      7.85 o 
   4  12   7       25.34       23.43      7.78 o 
   5  12   7        5.95       14.08      8.29 o 
   6  12   7       70.78       58.43     18.54 o 
  -8  13   7       20.65       41.52     13.42 o 
  -7  13   7      294.25      296.07     62.07 o 
  -6  13   7      294.63      301.98     55.96 o 
  -5  13   7      275.44      252.51     39.96 o 
  -4  13   7       72.60       64.99     19.67 o 
  -3  13   7      257.49      302.62     37.00 o 
  -2  13   7      199.98      205.86     31.93 o 
  -1  13   7      261.73      248.34     18.65 o 
   0  13   7      359.16      370.35     27.67 o 
   1  13   7      155.22      172.91     16.67 o 
   2  13   7      320.80      323.28     24.30 o 
   3  13   7      299.58      291.31     18.37 o 
   4  13   7      246.55      302.27     31.68 o 
   5  13   7      437.96      423.02     44.15 o 
   6  13   7        0.64       17.21      9.55 o 
  -7  14   7       11.63       20.90     13.55 o 
  -6  14   7        2.63       39.23     16.97 o 
  -5  14   7       45.18       51.25     16.96 o 
  -4  14   7       42.79       47.01     17.45 o 
  -3  14   7        7.09       15.50      9.61 o 
  -2  14   7        0.79       30.09     13.37 o 
  -1  14   7       83.24       53.00     14.00 o 
   0  14   7        0.72       14.46      7.49 o 
   1  14   7       23.20       31.57     10.54 o 
   2  14   7       90.09       91.04     14.62 o 
   3  14   7       19.76       30.93      8.47 o 
   4  14   7        0.06       11.37     10.14 o 
   5  14   7       29.55       29.41     17.40 o 
  -6  15   7       60.37       32.40     16.63 o 
  -5  15   7      532.76      511.80     90.02 o 
  -4  15   7      550.65      608.47     31.47 o 
  -3  15   7      239.35      196.11     43.81 o 
  -2  15   7        4.75       42.18     14.26 o 
  -1  15   7       15.88       20.25     10.05 o 
   0  15   7      866.92      919.88     33.19 o 
   1  15   7      906.48     1027.10     64.05 o 
   2  15   7       37.86       38.08     11.24 o 
   3  15   7        0.66       11.90      6.89 o 
   4  15   7       33.15       35.36     12.34 o 
   5  15   7      175.66      151.45     39.87 o 
  -6  16   7      177.02      130.81     32.65 o 
  -5  16   7       19.96       24.20     12.45 o 
  -4  16   7        0.12       23.35     10.53 o 
  -3  16   7       15.30       19.80      8.23 o 
  -2  16   7       37.88       72.62     14.34 o 
  -1  16   7      267.02      254.52     32.38 o 
   0  16   7        1.62       18.64      8.35 o 
   1  16   7       36.26       43.72     10.99 o 
   2  16   7       76.46       89.90     18.31 o 
   3  16   7       26.39       28.53     10.24 o 
   4  16   7       17.55       21.48     15.48 o 
  -5  17   7       21.82       32.38     13.84 o 
  -4  17   7        7.05       24.18     16.44 o 
  -3  17   7      332.57      497.67     67.42 o 
  -2  17   7      336.19      374.32     42.38 o 
  -1  17   7      215.53      210.22     39.02 o 
   0  17   7        0.87       11.72      9.35 o 
   1  17   7       38.20       29.45     13.83 o 
   2  17   7      108.47       62.35     18.98 o 
   3  17   7       93.76      110.11     35.08 o 
  -3  18   7       53.05       47.07     22.44 o 
  -2  18   7        7.40       14.06      8.17 o 
  -1  18   7        3.40       19.49      8.13 o 
   0  18   7      157.11      126.74     29.32 o 
   1  18   7       20.47       24.28     11.57 o 
 -10   0   8      272.84      188.28     53.51 o 
  -9   0   8      393.87      452.96     51.06 o 
  -8   0   8       67.28       98.39     29.21 o 
  -7   0   8     1125.01     1195.88     45.04 o 
  -6   0   8        3.87       15.11      6.86 o 
  -5   0   8      574.33      595.03     29.88 o 
  -4   0   8      437.49      397.13     24.23 o 
  -3   0   8     2082.85     2083.31     48.15 o 
  -2   0   8       52.27       43.90     10.32 o 
  -1   0   8      223.47      217.83     18.97 o 
   0   0   8     8236.46     8631.93    158.65 o 
   1   0   8     3743.82     3587.95     60.87 o 
   2   0   8     2716.14     2565.54    122.73 o 
   3   0   8      954.28      967.87     34.58 o 
   4   0   8       26.60       23.43     12.48 o 
   5   0   8       14.65       43.79     13.66 o 
   6   0   8      159.77      170.84     31.97 o 
   7   0   8      101.32      126.02     21.03 o 
   8   0   8      385.40      296.81     60.08 o 
 -10   1   8       10.50       27.22      7.15 o 
  -9   1   8      212.22      182.91     30.59 o 
  -8   1   8      196.11      193.09     17.43 o 
  -7   1   8      117.08      126.52     15.00 o 
  -6   1   8      251.17      309.63     26.21 o 
  -5   1   8      814.77      834.29     22.25 o 
  -4   1   8       90.82       82.04      9.74 o 
  -3   1   8       12.65       17.23      3.88 o 
  -2   1   8      134.12      136.32      9.16 o 
  -1   1   8       14.17       28.23      7.00 o 
   0   1   8      478.03      479.58     16.73 o 
   1   1   8       51.92       46.36      9.87 o 
   2   1   8      243.48      240.86     31.70 o 
   3   1   8      286.38      273.51     19.62 o 
   4   1   8      275.95      292.15     30.87 o 
   5   1   8       63.50       60.92     16.14 o 
   6   1   8        3.99       30.21      8.56 o 
   7   1   8       20.32       28.29      8.70 o 
   8   1   8        7.74       26.31      9.60 o 
 -10   2   8       52.27       42.40      9.54 o 
  -9   2   8        6.91       28.85      7.51 o 
  -8   2   8      422.32      470.52     29.39 o 
  -7   2   8      128.57      145.54     16.24 o 
  -6   2   8     1142.16     1192.17     36.77 o 
  -5   2   8      815.12      839.75     19.96 o 
  -4   2   8      276.30      278.53     15.72 o 
  -3   2   8      119.04       93.58     13.47 o 
  -2   2   8     1606.20     1481.27     20.63 o 
  -1   2   8     2731.76     2680.62     33.02 o 
   0   2   8     3353.46     3320.11     39.82 o 
   1   2   8      314.95      313.90     16.20 o 
   2   2   8       69.33       85.69     14.37 o 
   3   2   8     1977.29     2024.94     36.76 o 
   4   2   8      518.44      493.38     32.49 o 
   5   2   8       83.19       74.97     12.06 o 
   6   2   8        8.81       12.59      7.34 o 
   7   2   8       90.59      115.44     16.87 o 
   8   2   8      431.44      411.66     26.10 o 
 -10   3   8        5.59       35.00     10.71 o 
  -9   3   8       95.17       89.66     15.38 o 
  -8   3   8      261.65      221.08     18.19 o 
  -7   3   8      639.44      569.56     29.66 o 
  -6   3   8       57.23       48.00      8.31 o 
  -5   3   8       39.72       38.28      8.34 o 
  -4   3   8      191.96      203.23     16.42 o 
  -3   3   8      392.96      412.34      8.31 o 
  -2   3   8      200.49      185.91     11.99 o 
  -1   3   8        0.03        3.55      2.81 o 
   0   3   8        4.46       14.23      5.00 o 
   1   3   8      950.80      908.50     21.15 o 
   2   3   8      264.20      290.41     26.71 o 
   3   3   8       56.58       65.99     14.32 o 
   4   3   8       46.21       62.36     13.70 o 
   5   3   8        1.52       25.35     11.31 o 
   6   3   8      351.49      331.77     26.44 o 
   7   3   8        4.20       27.56      8.31 o 
   8   3   8      165.72      112.65     18.98 o 
 -10   4   8      166.43      108.37     24.89 o 
  -9   4   8      265.94      257.59     25.04 o 
  -8   4   8       33.60       28.63      8.76 o 
  -7   4   8      224.77      238.36     21.62 o 
  -6   4   8       65.22       62.35      9.39 o 
  -5   4   8      690.51      722.97     16.09 o 
  -4   4   8      983.20      913.72     21.59 o 
  -3   4   8     2971.34     3156.66     49.97 o 
  -2   4   8      304.51      324.66     28.97 o 
  -1   4   8      797.62      775.33     18.66 o 
   0   4   8      151.67      149.99     13.08 o 
   1   4   8        2.35       11.23      3.81 o 
   2   4   8      252.64      302.26     17.86 o 
   3   4   8      839.15      854.08     35.12 o 
   4   4   8      184.14      202.73     25.42 o 
   5   4   8       12.24       23.84      7.42 o 
   6   4   8       64.45       72.66     12.65 o 
   7   4   8      312.70      269.23     23.34 o 
   8   4   8      513.70      422.50     37.44 o 
 -10   5   8       26.64       52.92     13.67 o 
  -9   5   8       69.38       48.16     11.29 o 
  -8   5   8       45.93       49.34     11.59 o 
  -7   5   8        9.77        2.91      4.69 o 
  -6   5   8       46.52       49.17      7.90 o 
  -5   5   8      359.24      327.35     16.65 o 
  -4   5   8      488.77      427.00     21.33 o 
  -3   5   8      107.07      116.54     18.59 o 
  -2   5   8      154.37      157.53     21.26 o 
  -1   5   8       11.87       21.43      5.28 o 
   0   5   8       58.11       53.29      7.56 o 
   1   5   8       75.59       55.27      8.43 o 
   2   5   8      434.82      450.64     17.78 o 
   3   5   8      404.18      447.13     29.05 o 
   4   5   8      270.69      284.63     29.04 o 
   5   5   8       80.84       82.30     11.81 o 
   6   5   8      256.51      208.05     27.14 o 
   7   5   8       17.35       38.15     11.10 o 
   8   5   8       73.99       48.59     10.56 o 
 -10   6   8      123.27      136.93     27.25 o 
  -9   6   8      383.48      310.26     40.41 o 
  -8   6   8      805.54      838.90     35.16 o 
  -7   6   8        3.79       13.28      5.79 o 
  -6   6   8       11.96       17.19      6.79 o 
  -5   6   8      326.69      326.20     28.03 o 
  -4   6   8     1304.08     1380.32     43.20 o 
  -3   6   8      335.58      301.19     16.98 o 
  -2   6   8        5.92       10.81      6.08 o 
  -1   6   8      502.13      497.58     23.95 o 
   0   6   8        8.79       19.07      5.22 o 
   1   6   8      400.83      384.41     14.24 o 
   2   6   8      743.91      696.02     22.84 o 
   3   6   8      724.20      701.81     21.44 o 
   4   6   8       45.99       49.15      9.29 o 
   5   6   8       94.52      111.01     14.71 o 
   6   6   8      131.82      144.71     22.30 o 
   7   6   8      289.78      274.29     30.88 o 
   8   6   8      271.89      222.47     37.54 o 
  -9   7   8        6.00       22.59     11.09 o 
  -8   7   8        6.98       22.72      8.42 o 
  -7   7   8       44.93       40.40      7.95 o 
  -6   7   8      569.09      547.69     31.71 o 
  -5   7   8      585.61      551.17     25.74 o 
  -4   7   8      782.91      681.97     20.85 o 
  -3   7   8      110.90       80.40     17.45 o 
  -2   7   8       61.79       64.24      8.30 o 
  -1   7   8        0.28        9.08      6.78 o 
   0   7   8      214.34      177.27     18.51 o 
   1   7   8      113.19      105.19     12.07 o 
   2   7   8        5.22       20.58      9.55 o 
   3   7   8      111.33      106.04     16.48 o 
   4   7   8      666.70      630.07     38.04 o 
   5   7   8       97.18       85.87     12.49 o 
   6   7   8        3.05       24.61      8.80 o 
   7   7   8       10.27       27.08     10.39 o 
  -9   8   8      171.35      164.49     45.16 o 
  -8   8   8      122.13      104.37     20.20 o 
  -7   8   8      642.73      695.31     37.76 o 
  -6   8   8      292.95      258.65     43.46 o 
  -5   8   8     1401.53     1447.93     49.82 o 
  -4   8   8       22.48       16.79      6.79 o 
  -3   8   8      208.05      212.95     15.72 o 
  -2   8   8      136.20      150.30     10.72 o 
  -1   8   8      271.80      338.67     29.21 o 
   0   8   8     1864.20     1849.61     26.56 o 
   1   8   8      177.21      209.90     16.70 o 
   2   8   8        7.98       16.34      8.17 o 
   3   8   8      557.42      552.26     28.20 o 
   4   8   8      508.87      499.10     27.64 o 
   5   8   8      328.99      353.88     39.15 o 
   6   8   8       89.44       70.11     16.65 o 
   7   8   8      160.59      174.88     22.74 o 
  -9   9   8       20.10       31.45     16.24 o 
  -8   9   8        5.60       34.95     11.49 o 
  -7   9   8       19.73       25.82      8.56 o 
  -6   9   8      538.07      541.62     43.08 o 
  -5   9   8     1269.00     1290.30     55.80 o 
  -4   9   8       18.31       16.94      4.99 o 
  -3   9   8      132.58      149.74     16.21 o 
  -2   9   8      214.79      226.33     17.57 o 
  -1   9   8       18.98       15.00      5.23 o 
   0   9   8       61.01       53.69      7.71 o 
   1   9   8        7.47       10.07      4.10 o 
   2   9   8      100.46       98.97     14.33 o 
   3   9   8        1.90       21.65      8.11 o 
   4   9   8      811.45      765.60     24.01 o 
   5   9   8        1.91       18.31      9.47 o 
   6   9   8       29.82       25.69     13.75 o 
   7   9   8        0.03       25.06     11.79 o 
  -9  10   8       73.38       70.12     21.63 o 
  -8  10   8      368.67      330.99     58.35 o 
  -7  10   8      171.43      215.10     33.04 o 
  -6  10   8        4.94        4.24      9.68 o 
  -5  10   8      845.04      881.72     24.95 o 
  -4  10   8      822.42      874.07     35.35 o 
  -3  10   8      106.68      103.71     14.92 o 
  -2  10   8      476.01      447.06     15.48 o 
  -1  10   8       10.95       10.01      4.23 o 
   0  10   8       24.17       20.21      6.87 o 
   1  10   8      417.82      443.97     19.69 o 
   2  10   8     1114.10     1041.89     57.53 o 
   3  10   8      614.04      655.17     26.13 o 
   4  10   8       89.27       89.57     17.25 o 
   5  10   8      472.98      471.10     27.39 o 
   6  10   8      227.24      217.44     27.42 o 
   7  10   8      146.96      138.25     18.38 o 
  -8  11   8      154.61      176.52     31.67 o 
  -7  11   8       29.32       26.87     16.91 o 
  -6  11   8        0.32        5.05     10.24 o 
  -5  11   8        4.61       31.06     11.82 o 
  -4  11   8      198.46      151.35     26.87 o 
  -3  11   8      206.05      210.68     37.83 o 
  -2  11   8      602.60      644.59     31.89 o 
  -1  11   8        6.21        7.54      6.67 o 
   0  11   8     1280.17     1348.66     45.17 o 
   1  11   8       22.19       24.22      6.82 o 
   2  11   8       26.35       24.01      6.12 o 
   3  11   8        5.65       22.40      7.32 o 
   4  11   8      230.91      219.65     25.74 o 
   5  11   8        0.06       25.09     10.72 o 
   6  11   8       65.78       70.22     13.58 o 
  -8  12   8        0.51       19.96     17.28 o 
  -7  12   8      108.67      132.65     32.17 o 
  -6  12   8      252.14      224.14     30.65 o 
  -5  12   8      342.78      321.13     46.20 o 
  -4  12   8      379.43      340.86     49.03 o 
  -3  12   8      118.04      148.79     25.21 o 
  -2  12   8      930.50     1116.33     78.78 o 
  -1  12   8      249.15      210.42     22.71 o 
   0  12   8     1348.35     1456.54     32.08 o 
   1  12   8       86.20       58.31     11.68 o 
   2  12   8       17.93       28.50      8.52 o 
   3  12   8      121.75       86.74     16.89 o 
   4  12   8      755.17      826.86     29.76 o 
   5  12   8      262.02      241.64     36.40 o 
   6  12   8       65.84       59.64     14.22 o 
  -7  13   8      118.59      128.98     25.88 o 
  -6  13   8        7.05       24.31     14.05 o 
  -5  13   8       88.97       92.44     26.20 o 
  -4  13   8        5.53       18.10     11.55 o 
  -3  13   8      135.60      144.49     24.84 o 
  -2  13   8       83.16       81.49     16.01 o 
  -1  13   8      220.80      227.69     27.34 o 
   0  13   8       35.41       35.48      9.65 o 
   1  13   8      294.16      254.84     34.63 o 
   2  13   8       17.31       27.74      7.63 o 
   3  13   8      221.79      228.24     24.37 o 
   4  13   8        2.87       12.98      7.02 o 
   5  13   8        1.53       19.50      9.71 o 
  -7  14   8        0.89       27.84     18.47 o 
  -6  14   8       35.14       25.94     15.94 o 
  -5  14   8       83.14       78.01     15.37 o 
  -4  14   8      468.59      465.46     56.83 o 
  -3  14   8      705.34      824.89     27.29 o 
  -2  14   8      502.23      428.49     31.51 o 
  -1  14   8      144.36      125.34     24.97 o 
   0  14   8        8.05       26.27     15.69 o 
   1  14   8      507.27      575.37     32.78 o 
   2  14   8      492.84      498.30     31.08 o 
   3  14   8        2.01       12.13     10.69 o 
   4  14   8        6.32       32.95     12.56 o 
   5  14   8       44.87       50.58     15.56 o 
  -6  15   8        0.00       20.64      9.11 o 
  -5  15   8        0.61       11.74      9.16 o 
  -4  15   8      117.06      109.48     26.44 o 
  -3  15   8        4.07       12.80     10.96 o 
  -2  15   8       74.01       41.96     17.75 o 
  -1  15   8       12.82       21.27     10.35 o 
   0  15   8        0.12       18.70      8.93 o 
   1  15   8        9.46       33.79     15.49 o 
   2  15   8       13.09       52.42     14.29 o 
   3  15   8        9.93       23.54      9.90 o 
   4  15   8       18.39       22.53     11.59 o 
  -5  16   8        0.52       11.24     15.03 o 
  -4  16   8       58.40       40.68      8.74 o 
  -3  16   8      218.16      163.27     27.84 o 
  -2  16   8      154.52      137.03     24.88 o 
  -1  16   8      135.89      146.03     21.78 o 
   0  16   8       64.87       64.87     14.41 o 
   1  16   8       23.66       29.74      9.85 o 
   2  16   8       32.08       27.91     14.83 o 
   3  16   8       20.84       33.96     14.31 o 
  -4  17   8       10.43       43.92     17.06 o 
  -3  17   8       59.22       59.17     17.12 o 
  -2  17   8       16.83       35.44     13.91 o 
  -1  17   8       48.19       40.30     10.03 o 
   0  17   8       70.47       46.07     14.79 o 
   1  17   8      128.27       84.69     21.18 o 
   2  17   8       63.23       65.70     16.05 o 
  -9   1   9        1.84       20.59      7.26 o 
  -8   1   9      412.18      390.00     36.01 o 
  -7   1   9      596.66      624.45     23.08 o 
  -6   1   9     1044.34     1067.71     27.47 o 
  -5   1   9      254.62      246.85     21.01 o 
  -4   1   9      491.58      581.44     27.03 o 
  -3   1   9     2146.70     2260.67     30.90 o 
  -2   1   9     2599.13     2608.88     34.77 o 
  -1   1   9     1629.92     1689.14     37.04 o 
   0   1   9       15.17       14.11      4.77 o 
   1   1   9      298.55      284.95     14.37 o 
   2   1   9     2344.43     2392.18     46.78 o 
   3   1   9     1107.37     1152.77     38.21 o 
   4   1   9      421.90      409.00     37.67 o 
   5   1   9       17.22       18.24     10.43 o 
   6   1   9        5.18       16.57      9.55 o 
   7   1   9      305.14      280.78     43.96 o 
   8   1   9       14.98       27.61      9.33 o 
 -10   2   9      117.25       83.54     16.82 o 
  -9   2   9       71.58       65.40     11.60 o 
  -8   2   9       20.28       27.37      7.37 o 
  -7   2   9      143.56      123.34     13.33 o 
  -6   2   9        0.33       12.91      6.11 o 
  -5   2   9      193.12      182.82     19.41 o 
  -4   2   9      466.40      475.10     22.22 o 
  -3   2   9      265.35      229.85     18.01 o 
  -2   2   9      247.06      264.29     12.18 o 
  -1   2   9      137.07      143.64     13.22 o 
   0   2   9      516.46      506.50     12.97 o 
   1   2   9        6.17       11.26      7.50 o 
   2   2   9      109.74       83.92     10.10 o 
   3   2   9      293.90      302.19     37.43 o 
   4   2   9      193.69      166.93     22.41 o 
   5   2   9       13.94       19.88      9.60 o 
   6   2   9        9.67       12.25     10.94 o 
   7   2   9        3.92       14.52      7.48 o 
 -10   3   9      157.27      129.61     25.58 o 
  -9   3   9      156.70      180.21     30.03 o 
  -8   3   9       19.31        7.78      5.89 o 
  -7   3   9      140.39      145.97     22.99 o 
  -6   3   9      567.76      622.54     20.51 o 
  -5   3   9      821.21      802.74     23.68 o 
  -4   3   9      472.00      433.10     11.05 o 
  -3   3   9      194.18      202.01     11.40 o 
  -2   3   9      104.06      106.86     15.43 o 
  -1   3   9     2550.87     2550.72     35.30 o 
   0   3   9      143.75      131.02     13.18 o 
   1   3   9      402.21      431.56     24.89 o 
   2   3   9      439.93      489.15     20.83 o 
   3   3   9      247.86      224.87     29.27 o 
   4   3   9      371.32      359.35     32.46 o 
   5   3   9      573.86      582.31     27.65 o 
   6   3   9      362.61      347.99     34.29 o 
   7   3   9       49.04       75.71     14.69 o 
 -10   4   9        8.99       16.43      9.75 o 
  -9   4   9        2.59       21.76      9.38 o 
  -8   4   9        0.66        8.47      7.34 o 
  -7   4   9       18.66       18.00      5.46 o 
  -6   4   9      379.26      346.40     22.14 o 
  -5   4   9      228.85      198.35     17.95 o 
  -4   4   9      297.56      337.78     23.82 o 
  -3   4   9        0.28        3.60      7.97 o 
  -2   4   9      277.42      354.85     33.81 o 
  -1   4   9      194.24      209.97     12.01 o 
   0   4   9        0.57       13.28      4.70 o 
   1   4   9      517.98      474.47     24.36 o 
   2   4   9      164.56      201.16     22.58 o 
   3   4   9        0.30       21.30      7.08 o 
   4   4   9        0.47        7.15      8.72 o 
   5   4   9       86.04       65.86     13.72 o 
   6   4   9       12.22       32.09      8.50 o 
   7   4   9        8.24       25.99      7.70 o 
  -9   5   9      232.21      255.58     29.71 o 
  -8   5   9     1035.59     1173.58     54.24 o 
  -7   5   9      403.56      448.72     29.56 o 
  -6   5   9        1.16       13.03      7.59 o 
  -5   5   9      132.38      160.23     21.13 o 
  -4   5   9      103.91       86.87     13.06 o 
  -3   5   9      480.65      496.10     25.14 o 
  -2   5   9     1092.64     1116.30     33.51 o 
  -1   5   9      340.53      292.86     18.00 o 
   0   5   9      231.38      247.34     15.78 o 
   1   5   9      560.19      490.72     18.37 o 
   2   5   9      233.65      235.79     16.04 o 
   3   5   9      839.85      833.67     35.99 o 
   4   5   9      253.80      230.25     31.54 o 
   5   5   9      273.38      297.96     25.66 o 
   6   5   9      104.30       83.87     16.56 o 
   7   5   9      148.88      139.32     24.07 o 
  -9   6   9       22.69       20.95     11.35 o 
  -8   6   9       45.44       34.23     10.91 o 
  -7   6   9        0.13       10.60      7.47 o 
  -6   6   9       33.66       18.51      9.56 o 
  -5   6   9      399.22      369.64     27.48 o 
  -4   6   9      323.78      348.46     22.47 o 
  -3   6   9       84.83      102.44     14.84 o 
  -2   6   9      191.54      186.04     19.10 o 
  -1   6   9        0.38       20.55      9.74 o 
   0   6   9       51.50       44.62      6.74 o 
   1   6   9      410.57      455.72     19.06 o 
   2   6   9       80.96       86.27     13.35 o 
   3   6   9       13.22       21.80      8.03 o 
   4   6   9       63.37       86.41     13.56 o 
   5   6   9       10.79       29.98      9.35 o 
   6   6   9       26.07       23.95      8.56 o 
   7   6   9        0.36       29.74     12.51 o 
  -9   7   9      100.83       70.63     14.60 o 
  -8   7   9       74.38       59.14     13.70 o 
  -7   7   9      390.67      372.98     31.08 o 
  -6   7   9      537.10      507.38     37.18 o 
  -5   7   9      443.68      476.19     28.05 o 
  -4   7   9       64.69       55.59     15.33 o 
  -3   7   9       35.51       25.80      9.11 o 
  -2   7   9       12.69       20.47      5.59 o 
  -1   7   9     1655.92     1659.75     38.97 o 
   0   7   9       93.76      115.54     10.76 o 
   1   7   9       59.43       57.96      9.46 o 
   2   7   9      263.17      289.56     20.15 o 
   3   7   9      138.24      143.85     17.68 o 
   4   7   9      108.00      119.18     20.12 o 
   5   7   9      431.84      524.20     32.69 o 
   6   7   9      281.64      281.45     27.28 o 
   7   7   9       43.12       82.35     13.66 o 
  -9   8   9       98.30       87.82     32.06 o 
  -8   8   9       17.03       43.01     28.34 o 
  -7   8   9       81.60       75.31     13.44 o 
  -6   8   9       80.29       92.08     16.97 o 
  -5   8   9      126.64      109.62     19.68 o 
  -4   8   9     2070.31     2111.80     77.07 o 
  -3   8   9     1017.20      962.87     25.97 o 
  -1   8   9      900.06      924.21     32.04 o 
   0   8   9      963.53      993.08     23.60 o 
   1   8   9      358.89      343.11     24.55 o 
   2   8   9       49.78       72.22     10.16 o 
   3   8   9      187.95      184.62     21.98 o 
   4   8   9      221.80      201.10     22.59 o 
   5   8   9        0.72       23.91      8.90 o 
   6   8   9       31.12       45.97     11.91 o 
  -9   9   9      125.70       81.08     21.13 o 
  -8   9   9      467.20      379.65     43.60 o 
  -7   9   9       97.71       89.35     19.05 o 
  -6   9   9      106.88       95.58     25.87 o 
  -5   9   9      141.16      118.88     18.67 o 
  -4   9   9      767.50      788.49     42.52 o 
  -3   9   9     1252.00     1335.05     30.17 o 
  -2   9   9       16.04       22.94      6.27 o 
  -1   9   9       70.91       45.99      9.59 o 
   0   9   9      522.21      533.72     17.93 o 
   1   9   9      216.99      223.01     19.59 o 
   2   9   9      698.65      717.44     19.92 o 
   3   9   9      105.73       78.95     16.89 o 
   4   9   9       26.79       14.99      6.66 o 
   5   9   9      290.06      242.28     34.78 o 
   6   9   9      129.04      104.03     26.10 o 
  -8  10   9        7.49        8.04     10.95 o 
  -7  10   9        3.98       16.71      7.90 o 
  -6  10   9      127.80      139.43     21.81 o 
  -5  10   9       44.29       75.47     21.44 o 
  -4  10   9      200.78      195.18     26.01 o 
  -3  10   9        6.72        5.30      4.29 o 
  -2  10   9       20.23       33.09      7.88 o 
  -1  10   9       73.10       55.56     11.29 o 
   0  10   9       52.33       49.95     10.56 o 
   1  10   9      152.50      180.59     14.71 o 
   2  10   9       17.91       19.53      6.99 o 
   3  10   9      116.37      103.69     17.76 o 
   4  10   9        9.73       22.37      7.71 o 
   6  10   9       70.94       57.09     14.29 o 
  -8  11   9       29.32       31.40     20.94 o 
  -7  11   9       61.51       35.84     11.20 o 
  -6  11   9      167.76      214.93     35.06 o 
  -5  11   9      474.18      648.57     73.07 o 
  -4  11   9       53.80       63.87     17.53 o 
  -3  11   9     1052.15     1170.56     52.75 o 
  -2  11   9      588.17      561.36     34.18 o 
  -1  11   9      213.49      225.53     24.98 o 
   0  11   9      897.20      875.93     26.45 o 
   1  11   9      103.19      118.80     14.84 o 
   2  11   9      325.93      292.14     29.50 o 
   3  11   9        7.92       12.14      6.21 o 
   4  11   9      236.96      241.94     34.63 o 
   5  11   9      130.73      117.09     28.00 o 
  -7  12   9        0.47       28.10     14.31 o 
  -6  12   9      148.54      115.69     25.79 o 
  -5  12   9        2.62       34.71     11.98 o 
  -4  12   9      104.59       78.86     23.21 o 
  -3  12   9        1.54       22.48      8.86 o 
  -2  12   9        0.25       18.37      9.53 o 
  -1  12   9        0.56       23.59     12.02 o 
   0  12   9       41.57       26.20     15.17 o 
   1  12   9       15.74       17.31      7.89 o 
   2  12   9       75.93       64.91     17.60 o 
   3  12   9       29.32       20.68      6.80 o 
   4  12   9       13.61       17.28      9.59 o 
   5  12   9        4.32       24.80     11.98 o 
  -7  13   9        6.60       24.12     11.34 o 
  -6  13   9       85.67       98.15     33.28 o 
  -5  13   9       64.47       57.66     15.50 o 
  -4  13   9      513.15      513.17     55.78 o 
  -3  13   9      216.29      201.50     30.49 o 
  -2  13   9      298.39      388.37     41.21 o 
  -1  13   9       84.06      103.52     21.11 o 
   0  13   9     1727.75     1685.12     65.29 o 
   1  13   9      445.89      352.26     59.71 o 
   2  13   9       62.74       47.54      9.70 o 
   3  13   9        7.45        3.75      9.58 o 
   4  13   9       57.75       49.06     14.95 o 
  -6  14   9      154.66      145.66     38.62 o 
  -5  14   9        4.19       11.85     10.58 o 
  -4  14   9       12.93       10.51     11.45 o 
  -3  14   9        2.35       18.78     11.61 o 
  -2  14   9       16.81       30.55     11.51 o 
  -1  14   9       36.29       50.31     14.49 o 
   0  14   9       13.83       10.35     12.74 o 
   1  14   9      195.48      132.03     32.45 o 
   2  14   9      114.92       94.28     17.93 o 
   3  14   9       77.96       99.73     22.89 o 
   4  14   9        0.76       18.65     10.56 o 
  -5  15   9        2.31       27.53     14.93 o 
  -4  15   9       40.55       24.70     16.63 o 
  -3  15   9      181.00      191.69     32.15 o 
  -2  15   9      253.22      301.09     28.67 o 
  -1  15   9       22.00       21.89     10.97 o 
   0  15   9      189.44      134.56     25.25 o 
   1  15   9      398.98      478.35     72.00 o 
   2  15   9       16.26       20.44     12.03 o 
   3  15   9       21.37       73.59     22.16 o 
  -4  16   9       19.46       32.97     10.83 o 
  -3  16   9        0.81        6.21     10.34 o 
  -2  16   9        4.16       21.90      9.32 o 
  -1  16   9       54.27       53.57     13.78 o 
   0  16   9       22.77       33.38     10.20 o 
   1  16   9        2.28       13.67     11.56 o 
   2  16   9        3.62       30.87     11.60 o 
  -2  17   9        2.69       11.63      8.79 o 
  -1  17   9       49.14       60.73     18.30 o 
  -9   0  10      112.50       60.49     21.09 o 
  -7   0  10      156.65      162.21     31.38 o 
  -6   0  10      672.87      666.00     55.50 o 
  -5   0  10      265.27      259.05     34.94 o 
  -4   0  10      588.31      566.67     18.27 o 
  -3   0  10      238.24      208.38     23.79 o 
  -2   0  10     4088.09     4230.60     66.81 o 
  -1   0  10     2326.44     2383.41     54.47 o 
   0   0  10      619.69      619.58     30.46 o 
   1   0  10       97.78       97.74     16.21 o 
   2   0  10      159.35      170.59     28.69 o 
   3   0  10      660.34      644.28     35.79 o 
   4   0  10      386.45      401.66     66.40 o 
   5   0  10       25.54       59.06     21.05 o 
   6   0  10      128.79      123.98     28.91 o 
   7   0  10       32.82       32.93     16.97 o 
  -9   1  10       25.46       36.12     10.74 o 
  -8   1  10      359.34      366.65     27.50 o 
  -7   1  10        1.96       12.70      6.24 o 
  -6   1  10      166.38      147.08     18.71 o 
  -5   1  10      226.14      240.83     18.08 o 
  -4   1  10       83.78       69.84      9.51 o 
  -3   1  10       25.19       15.53      6.79 o 
  -2   1  10        1.52       15.83      5.69 o 
  -1   1  10      115.15       98.00     12.95 o 
   0   1  10      189.18      188.79     16.58 o 
   1   1  10        2.58       11.07      6.71 o 
   2   1  10       18.07       15.43      9.38 o 
   4   1  10       21.13       26.39      9.68 o 
   5   1  10      100.34       57.18     12.33 o 
   6   1  10        2.13       21.28     10.33 o 
   7   1  10        0.25       12.02      6.92 o 
  -9   2  10      213.60      161.85     31.25 o 
  -8   2  10        1.36        9.13      7.98 o 
  -7   2  10       22.69       28.99      9.88 o 
  -6   2  10      424.19      384.77     23.28 o 
  -5   2  10      467.98      494.95     24.26 o 
  -4   2  10     1306.88     1369.21     27.58 o 
  -3   2  10      115.39      109.16     11.16 o 
  -2   2  10     1902.94     1890.76     29.28 o 
  -1   2  10       35.28       36.53      5.17 o 
   0   2  10     1760.30     1823.81     34.53 o 
   1   2  10     1487.30     1662.74     31.82 o 
   2   2  10      249.95      257.25     23.18 o 
   3   2  10       21.65       22.83      9.72 o 
   4   2  10      113.02      105.76     14.87 o 
   5   2  10       69.06       52.50     15.55 o 
   6   2  10      343.38      369.64     34.08 o 
   7   2  10       97.39       72.36     14.88 o 
  -9   3  10       58.66       46.45     15.31 o 
  -8   3  10        0.58       21.72      8.89 o 
  -7   3  10        5.41       26.08     11.16 o 
  -6   3  10       76.25       61.93     19.88 o 
  -5   3  10       11.19        8.24      6.14 o 
  -4   3  10       63.76       51.15      7.02 o 
  -3   3  10      540.70      505.33     13.56 o 
  -2   3  10       68.88       63.26      8.55 o 
  -1   3  10      302.63      310.08     19.93 o 
   0   3  10        5.61       17.80      6.03 o 
   1   3  10       44.78       35.07      9.05 o 
   2   3  10      346.69      320.02     23.09 o 
   3   3  10       66.59       54.40     10.91 o 
   4   3  10       43.29       28.37      8.40 o 
   5   3  10       11.08       27.51      7.12 o 
   6   3  10       75.01       63.80     10.75 o 
   7   3  10       46.76       57.77     12.07 o 
  -9   4  10       50.57       39.66      9.94 o 
  -8   4  10      396.10      489.78     32.02 o 
  -7   4  10      237.82      270.61     33.49 o 
  -6   4  10      360.67      408.14     29.30 o 
  -5   4  10      144.56      162.56     19.28 o 
  -4   4  10       12.57       16.76      7.75 o 
  -3   4  10       23.06       26.92     11.32 o 
  -2   4  10      991.40      974.81     29.85 o 
  -1   4  10     1037.28     1041.09     19.23 o 
   0   4  10        1.83       12.52      4.88 o 
   1   4  10      110.48      113.28     17.50 o 
   2   4  10      250.55      287.76     28.90 o 
   3   4  10      841.52      771.22     25.37 o 
   4   4  10       14.75       28.91      8.52 o 
   5   4  10       52.81       44.04     15.09 o 
   6   4  10      368.36      294.54     25.73 o 
   7   4  10      203.73      124.18     24.06 o 
  -9   5  10       52.57       24.88      9.92 o 
  -8   5  10        2.50       12.33     10.30 o 
  -7   5  10       53.56       49.28     11.25 o 
  -6   5  10       59.94       53.45     13.00 o 
  -5   5  10        0.10        6.33      6.62 o 
  -4   5  10      525.77      549.33     37.77 o 
  -3   5  10        0.37       16.25      8.24 o 
  -2   5  10      319.83      286.48     25.26 o 
  -1   5  10      217.39      191.00     12.37 o 
   1   5  10      307.48      307.90     16.47 o 
   2   5  10      119.89       98.53     13.02 o 
   3   5  10       17.66       33.16     10.59 o 
   4   5  10       81.59       90.13     17.00 o 
   6   5  10       17.22       28.39      9.62 o 
  -9   6  10       94.38      100.79     14.44 o 
  -8   6  10       21.53       17.52      5.32 o 
  -7   6  10       84.82       76.19     13.74 o 
  -6   6  10      368.77      416.15     47.41 o 
  -5   6  10      508.45      553.17     31.56 o 
  -4   6  10      345.49      365.30     32.52 o 
  -3   6  10        3.22       26.95     10.02 o 
  -2   6  10       15.84       30.98      9.00 o 
  -1   6  10      206.72      208.96     23.02 o 
   0   6  10      823.97      822.84     20.58 o 
   1   6  10      171.41      206.36     15.96 o 
   2   6  10       35.21       45.48     11.83 o 
   3   6  10      168.25      161.31     18.52 o 
   4   6  10      144.91      168.02     17.41 o 
   5   6  10      159.63      178.92     23.58 o 
   6   6  10      325.63      327.49     35.61 o 
  -9   7  10        2.66       16.76     10.24 o 
  -8   7  10        0.01       11.77      8.77 o 
  -7   7  10      257.76      194.60     29.34 o 
  -6   7  10        2.75       22.19     10.76 o 
  -5   7  10       43.34       49.24      9.65 o 
  -4   7  10      905.81      956.73     42.93 o 
  -3   7  10     1057.22     1007.58     31.02 o 
  -2   7  10      593.40      628.02     34.16 o 
  -1   7  10      180.12      172.08     24.31 o 
   0   7  10      441.45      386.16     25.12 o 
   1   7  10       22.80       31.78      8.60 o 
   2   7  10       22.05       28.79     11.22 o 
   3   7  10       93.13       97.50     12.44 o 
   4   7  10       76.61       58.04     11.71 o 
   5   7  10        7.23       25.95      7.99 o 
   6   7  10        0.96       20.02     10.84 o 
  -8   8  10      241.90      170.77     29.27 o 
  -7   8  10       27.15       59.62     12.45 o 
  -6   8  10       31.71       44.26     10.39 o 
  -5   8  10     1026.55      942.87     29.81 o 
  -4   8  10      800.50      922.55     26.07 o 
  -3   8  10       24.97       36.03      8.83 o 
  -1   8  10      620.33      625.27     34.74 o 
   0   8  10       12.78       22.55      6.07 o 
   1   8  10      521.72      466.13     32.39 o 
   2   8  10      312.20      340.53     18.64 o 
   3   8  10      232.95      256.52     30.95 o 
   4   8  10      142.22      118.34     18.87 o 
   5   8  10      144.32      200.56     25.91 o 
   6   8  10       96.86       99.49     17.88 o 
  -8   9  10       17.21       29.02     11.77 o 
  -6   9  10        7.63       19.97      8.60 o 
  -5   9  10       85.84       82.94     20.26 o 
  -4   9  10      143.01      126.79     18.53 o 
  -3   9  10       10.38       30.27      9.39 o 
  -2   9  10     1191.91     1167.74     28.07 o 
  -1   9  10      403.57      391.90     36.69 o 
   0   9  10      100.00       87.04     13.99 o 
   1   9  10        0.76       14.54      6.89 o 
   2   9  10        0.05        5.25      6.99 o 
   3   9  10       94.55       57.13      9.83 o 
   4   9  10      134.08      165.23     19.22 o 
   5   9  10       15.68       32.12      9.75 o 
  -8  10  10       68.37       52.35     24.05 o 
  -7  10  10      438.83      399.52     68.21 o 
  -6  10  10      124.19      111.48     23.05 o 
  -5  10  10       55.83       57.49     17.50 o 
  -4  10  10      292.54      284.87     60.36 o 
  -3  10  10      301.15      335.67     31.45 o 
  -2  10  10      191.54      187.03     25.39 o 
  -1  10  10      687.80      707.47     21.65 o 
   0  10  10      411.93      385.65     19.18 o 
   1  10  10        2.69        8.59      5.44 o 
   2  10  10      301.22      294.02     31.13 o 
   3  10  10      208.26      198.51     31.16 o 
   4  10  10      592.74      524.39     43.08 o 
  -7  11  10        7.46        4.94      8.89 o 
  -6  11  10      120.71       92.32     15.65 o 
  -5  11  10      139.22      100.20     21.57 o 
  -4  11  10       21.97       27.81     12.12 o 
  -3  11  10       25.05       28.10     10.43 o 
  -2  11  10        9.87       42.22     38.65 o 
  -1  11  10        5.22       27.23     12.28 o 
   0  11  10       71.60       76.29     17.24 o 
   1  11  10       87.23       92.59     14.23 o 
   3  11  10      113.76       87.44     18.18 o 
   4  11  10       37.95       32.98     12.18 o 
  -7  12  10        0.55       12.61     13.59 o 
  -6  12  10       12.60       27.74      8.33 o 
  -5  12  10      398.17      437.19     48.06 o 
  -4  12  10      426.58      489.90     34.41 o 
  -3  12  10      212.06      201.04     27.75 o 
  -2  12  10        7.63       13.65      9.36 o 
  -1  12  10      368.18      368.64     37.44 o 
   0  12  10      443.57      405.47     25.99 o 
   1  12  10      472.33      542.63     57.73 o 
   2  12  10      141.64      130.99     21.85 o 
   3  12  10        1.34       17.17      8.91 o 
   4  12  10       71.10       42.76     13.35 o 
  -6  13  10        2.26       23.77     11.76 o 
  -5  13  10        0.92       16.34      9.54 o 
  -4  13  10        0.33       23.40     12.88 o 
  -3  13  10       96.75       86.51     16.82 o 
  -2  13  10        3.03       11.12     10.95 o 
  -1  13  10       68.85       47.82     19.24 o 
   0  13  10       35.51       27.03     16.98 o 
   1  13  10        7.55       26.41     10.21 o 
   2  13  10       72.58       73.37     16.63 o 
   3  13  10        0.68       34.37     19.54 o 
  -5  14  10        9.49       37.03     12.32 o 
  -4  14  10       35.49       41.73     11.46 o 
  -3  14  10      224.12      200.70     23.33 o 
  -2  14  10       78.58       72.88     18.21 o 
  -1  14  10       62.56       53.10     12.75 o 
   0  14  10      224.04      223.75     32.37 o 
   1  14  10       25.09       31.31     13.49 o 
   2  14  10      119.80       85.09     18.89 o 
  -4  15  10      208.06      216.75     34.63 o 
  -3  15  10       47.56       48.44     16.43 o 
  -2  15  10        4.27       25.29      9.59 o 
  -1  15  10      227.49      251.50     41.71 o 
   0  15  10       34.66       36.56     14.45 o 
   1  15  10       13.93       32.15     11.60 o 
  -1  16  10        8.57       17.54     10.98 o 
  -9   1  11      127.90      124.22     25.06 o 
  -8   1  11      184.73      179.62     25.09 o 
  -7   1  11      732.52      609.85     38.02 o 
  -6   1  11       88.67      152.54     23.27 o 
  -5   1  11      118.37      127.51     17.88 o 
  -4   1  11       39.13       31.30      8.10 o 
  -3   1  11      589.11      622.55     22.65 o 
  -2   1  11     1506.46     1528.94     33.80 o 
  -1   1  11       11.15       35.35     10.87 o 
   0   1  11      324.63      372.03     29.22 o 
   1   1  11      115.38      126.18     15.15 o 
   2   1  11     1315.85     1197.58     33.56 o 
   3   1  11      236.42      249.39     35.87 o 
   4   1  11       62.39       52.77     11.42 o 
   5   1  11      207.36      193.69     34.05 o 
   6   1  11        3.84       22.96     10.01 o 
  -9   2  11       11.79       26.12     12.93 o 
  -8   2  11        2.22       24.77      8.72 o 
  -7   2  11       50.27       79.33     16.23 o 
  -6   2  11      161.97      180.81     25.56 o 
  -5   2  11        0.52       13.14      6.96 o 
  -4   2  11       61.69       51.80      9.96 o 
  -3   2  11      628.87      600.88     29.42 o 
  -2   2  11       28.57       19.92      6.08 o 
  -1   2  11       92.82      105.38     11.81 o 
   0   2  11      191.88      215.18     17.03 o 
   1   2  11       80.26       81.21     13.66 o 
   2   2  11      384.75      364.02     20.14 o 
   3   2  11      152.02      165.60     19.21 o 
   4   2  11       37.26       36.10      8.89 o 
   5   2  11       43.37       40.97     10.81 o 
   6   2  11        8.73       20.82     10.40 o 
  -9   3  11      419.03      444.22     38.82 o 
  -8   3  11      141.98      167.16     23.39 o 
  -7   3  11      139.21      103.76     17.07 o 
  -6   3  11       67.63       74.83     13.11 o 
  -5   3  11       87.17       87.47     12.40 o 
  -4   3  11      218.93      193.86     25.28 o 
  -3   3  11      601.69      611.39     20.20 o 
  -2   3  11      321.64      291.62     16.70 o 
  -1   3  11        4.30       19.57      4.86 o 
   0   3  11      542.66      497.92     19.32 o 
   1   3  11      250.89      274.81     29.57 o 
   2   3  11     1185.10     1193.22     37.93 o 
   3   3  11      242.81      192.09     24.75 o 
   4   3  11       29.65       60.36     11.97 o 
   5   3  11       98.94      133.06     19.74 o 
   6   3  11       17.19       34.16     11.10 o 
  -9   4  11        3.72       16.15      6.74 o 
  -8   4  11       47.49       56.32     12.95 o 
  -7   4  11      345.22      410.45     27.76 o 
  -6   4  11       31.81       35.19     10.68 o 
  -5   4  11       40.79       38.12     14.13 o 
  -4   4  11       32.02       52.13     17.08 o 
  -3   4  11     1042.58     1042.88     27.15 o 
  -2   4  11      238.34      218.81     22.31 o 
  -1   4  11       65.33       67.20     11.47 o 
   0   4  11       30.39       38.90     10.45 o 
   1   4  11       54.59       60.71     12.20 o 
   2   4  11        5.76       15.04      8.04 o 
   3   4  11       37.80       26.62      8.78 o 
   4   4  11       67.68       60.02     12.54 o 
   6   4  11       45.00       66.88     13.40 o 
  -8   5  11       38.98       32.72      8.96 o 
  -7   5  11      102.88       80.78     17.97 o 
  -6   5  11      532.77      649.72     54.61 o 
  -5   5  11      298.38      265.37     38.12 o 
  -4   5  11       78.55       88.15     13.29 o 
  -3   5  11      230.71      209.65     18.69 o 
  -2   5  11      587.13      603.53     34.09 o 
  -1   5  11      697.77      696.97     20.20 o 
   0   5  11       21.10       23.80      6.79 o 
   1   5  11      267.15      277.51     15.22 o 
   2   5  11      354.98      431.82     32.20 o 
   3   5  11      147.23      154.31     15.43 o 
   4   5  11       95.11      123.72     18.27 o 
   5   5  11      291.40      258.20     24.79 o 
   6   5  11       31.53       32.96     11.50 o 
  -8   6  11       12.17       16.71      8.27 o 
  -7   6  11        2.39       10.33      8.49 o 
  -6   6  11      158.41      144.55     22.76 o 
  -5   6  11      123.76      107.82     21.30 o 
  -4   6  11       20.17       17.42      6.45 o 
  -3   6  11      115.67      122.25     27.91 o 
  -2   6  11     2187.17     2223.96     59.16 o 
  -1   6  11     1206.18     1249.24     63.48 o 
   0   6  11      271.90      275.56     13.42 o 
   1   6  11      359.92      328.35     21.40 o 
   2   6  11        2.59       13.06      7.06 o 
   3   6  11       35.63       30.74      6.78 o 
   4   6  11        6.40       20.88      8.55 o 
   5   6  11       10.68       17.10      6.35 o 
  -8   7  11      232.26      172.74     34.62 o 
  -7   7  11        6.28       17.28     11.84 o 
  -6   7  11        2.99       14.61      8.90 o 
  -5   7  11       90.54       78.37     15.21 o 
  -4   7  11     1050.50     1053.59     47.20 o 
  -3   7  11     1373.54     1451.10     63.60 o 
  -2   7  11      221.06      227.90     20.57 o 
  -1   7  11        1.19        6.99      8.68 o 
   0   7  11       41.31       42.96     12.19 o 
   1   7  11      173.46      191.53     20.00 o 
   2   7  11      507.28      490.03     31.22 o 
   3   7  11      317.62      393.32     28.18 o 
   4   7  11       40.54       42.65     12.25 o 
   5   7  11       71.83       70.55     17.22 o 
  -8   8  11       27.29       34.68     11.91 o 
  -7   8  11        0.26       14.56      6.56 o 
  -6   8  11       68.32       52.44     16.91 o 
  -5   8  11        4.44       11.65      6.97 o 
  -4   8  11       11.82       20.19      8.12 o 
  -3   8  11      193.60      200.58     21.90 o 
  -2   8  11      777.00      710.60     36.32 o 
  -1   8  11      646.18      641.20     38.66 o 
   0   8  11        3.33       26.25      9.79 o 
   1   8  11       56.90       51.82      9.37 o 
   2   8  11       68.90       82.98     12.51 o 
   3   8  11       33.39       20.80      6.76 o 
   4   8  11       21.30       26.41     10.94 o 
   5   8  11        0.85       27.74     11.72 o 
  -7   9  11      112.88       96.82     21.00 o 
  -6   9  11      303.17      262.56     47.18 o 
  -5   9  11      374.63      348.31     75.38 o 
  -4   9  11        5.07       17.58      9.70 o 
  -3   9  11      160.83      167.85     15.50 o 
  -2   9  11      339.88      386.83     21.01 o 
  -1   9  11      546.61      515.81     31.19 o 
   0   9  11      249.22      261.78     17.78 o 
   1   9  11      175.25      162.23     24.40 o 
   2   9  11        2.11       10.32      7.05 o 
   3   9  11      102.94      101.29     16.61 o 
   4   9  11      186.11      164.68     30.25 o 
  -7  10  11       27.87       23.22     10.18 o 
  -6  10  11        4.67       28.71     10.42 o 
  -5  10  11       71.59       49.48     12.61 o 
  -4  10  11        1.14       31.09     11.82 o 
  -3  10  11       27.16       28.44     14.39 o 
  -2  10  11       11.24       16.88     13.32 o 
  -1  10  11       25.97       28.68     14.49 o 
   0  10  11       18.22       47.05     12.04 o 
   1  10  11        0.06       15.02      7.16 o 
   2  10  11       70.28       89.63     16.88 o 
   3  10  11       80.32       92.99     13.66 o 
   4  10  11       11.36       25.33      8.51 o 
  -6  11  11       45.09       76.81     19.03 o 
  -5  11  11      125.49       95.15     20.76 o 
  -4  11  11      166.52      232.96     27.77 o 
  -3  11  11       77.43      120.86     30.07 o 
  -2  11  11      178.67      170.27     24.63 o 
  -1  11  11      178.53      166.81     29.32 o 
   0  11  11      362.53      347.34     40.62 o 
   1  11  11      237.06      216.71     44.49 o 
   2  11  11        6.42       16.18      9.22 o 
   3  11  11        6.43       21.63     12.59 o 
  -6  12  11       41.40       62.74     18.76 o 
  -5  12  11        1.68       27.94     13.78 o 
  -4  12  11        3.43       18.36     10.63 o 
  -3  12  11       16.87       45.29     16.10 o 
  -2  12  11        0.08       12.75      9.61 o 
  -1  12  11        1.24        6.61      8.84 o 
   0  12  11        0.09       16.71     11.58 o 
   1  12  11       84.46       78.98     17.78 o 
   2  12  11        1.94       24.79     13.44 o 
   3  12  11       29.07       13.88     16.29 o 
  -5  13  11       65.49       52.09     19.33 o 
  -4  13  11      186.02      206.64     34.36 o 
  -3  13  11      326.99      339.20     49.75 o 
  -2  13  11       16.32       22.30     11.24 o 
  -1  13  11       27.83       30.19      8.24 o 
   0  13  11       80.85      100.45     18.10 o 
   1  13  11      197.83      190.16     48.41 o 
   2  13  11        7.88       34.24     12.02 o 
  -3  14  11        5.75       35.61     18.69 o 
  -2  14  11        3.75       19.20     11.73 o 
  -1  14  11       77.29       51.97     16.10 o 
   0  14  11        9.23       42.58     11.90 o 
   1  14  11       19.69       22.75      8.76 o 
  -8   0  12       40.47       31.44     21.08 o 
  -7   0  12      295.41      259.85     59.63 o 
  -6   0  12     1186.84     1337.23    134.45 o 
  -5   0  12     1002.99     1054.66     37.05 o 
  -4   0  12        9.55       -1.89     11.06 o 
  -3   0  12      375.24      407.28     40.77 o 
  -2   0  12       43.49       48.46     10.27 o 
  -1   0  12       70.23       62.56     17.12 o 
   0   0  12      311.59      305.84     61.96 o 
   1   0  12      212.37      225.12     34.15 o 
   2   0  12       82.45       62.44     15.19 o 
   3   0  12        1.19       29.54     10.79 o 
   4   0  12      709.46      696.05     38.10 o 
   5   0  12      266.53      267.38     64.49 o 
  -8   1  12       24.10       31.36     10.37 o 
  -7   1  12        2.72       18.02      8.82 o 
  -6   1  12      118.90      114.34     17.38 o 
  -5   1  12        6.74       18.40     12.21 o 
  -4   1  12       56.42       50.36     10.76 o 
  -3   1  12      161.74      157.42     19.17 o 
  -2   1  12      441.68      470.05     22.41 o 
  -1   1  12       85.44       83.84     13.23 o 
   0   1  12       22.24       24.34      7.74 o 
   1   1  12       26.09       33.54      8.16 o 
   2   1  12        1.66       28.82      8.97 o 
   3   1  12        4.18       24.39      8.27 o 
   4   1  12      102.48       87.03     17.04 o 
   5   1  12       32.85       42.90     10.20 o 
  -8   2  12      243.08      304.56     53.18 o 
  -7   2  12      319.69      298.71     48.39 o 
  -6   2  12      188.24      164.69     21.46 o 
  -5   2  12      274.39      285.17     36.06 o 
  -4   2  12       20.53       22.11      7.12 o 
  -3   2  12      485.06      473.67     31.39 o 
  -2   2  12      190.90      177.67     20.60 o 
  -1   2  12      503.46      537.60     24.45 o 
   0   2  12      181.13      168.56     20.75 o 
   1   2  12      398.55      429.82     25.10 o 
   2   2  12      301.78      267.51     35.42 o 
   3   2  12      133.60      140.37     24.88 o 
   4   2  12      202.58      175.63     25.38 o 
   5   2  12      172.46      131.18     21.77 o 
  -8   3  12       91.95       76.30     16.25 o 
  -7   3  12      109.99      105.42     27.87 o 
  -6   3  12      156.94      150.31     26.84 o 
  -5   3  12       43.14       45.98     11.35 o 
  -4   3  12       82.02       78.73     14.86 o 
  -3   3  12       20.08       21.76     10.06 o 
  -2   3  12      126.55      120.96     18.84 o 
  -1   3  12       18.96       17.23      6.74 o 
   0   3  12       49.79       41.15     14.36 o 
   1   3  12       14.29       30.57      7.29 o 
   2   3  12       11.65       30.45      8.86 o 
   3   3  12       16.18       10.10      6.14 o 
   4   3  12       16.20       22.63      8.57 o 
   5   3  12       23.85       36.64      9.03 o 
  -8   4  12       66.24       72.77     16.74 o 
  -7   4  12      198.86      210.20     32.73 o 
  -6   4  12      162.08      153.63     21.47 o 
  -5   4  12        4.42       17.45      9.86 o 
  -4   4  12      126.39      116.17     16.18 o 
  -3   4  12      420.02      397.49     42.75 o 
  -2   4  12      661.32      645.32     49.64 o 
  -1   4  12      327.67      343.55     27.74 o 
   0   4  12      512.39      612.80     27.72 o 
   1   4  12      448.95      519.94     21.14 o 
   2   4  12       85.43       87.77     15.34 o 
   3   4  12       39.04       42.21      9.99 o 
   4   4  12      216.56      200.68     18.73 o 
   5   4  12       73.77       71.54     13.99 o 
  -8   5  12        0.00       18.30      7.08 o 
  -7   5  12       10.71       26.20      7.45 o 
  -6   5  12        0.96       23.00      9.50 o 
  -5   5  12       75.91       56.03     12.04 o 
  -4   5  12      218.24      234.66     25.08 o 
  -3   5  12       11.66       19.35     11.65 o 
  -2   5  12      418.10      422.78     26.35 o 
  -1   5  12       67.44       58.14     11.69 o 
   0   5  12       69.45       79.58     13.44 o 
   1   5  12        2.97       17.02      5.86 o 
   2   5  12       61.44       54.32      9.54 o 
   3   5  12        9.17       33.56      7.78 o 
   4   5  12        0.03       16.28      9.20 o 
   5   5  12       10.15       17.76      7.98 o 
  -7   6  12       10.04       23.37      7.27 o 
  -6   6  12      354.55      356.38     22.35 o 
  -5   6  12      268.58      249.48     22.88 o 
  -4   6  12      285.95      321.55     23.86 o 
  -3   6  12      113.21      150.16     25.42 o 
  -2   6  12      551.52      534.15     39.43 o 
  -1   6  12     1837.12     1963.20     65.86 o 
   0   6  12      125.52      125.88     18.27 o 
   1   6  12      111.81      100.54     18.73 o 
   2   6  12        5.21       11.24      7.96 o 
   3   6  12      231.76      253.10     22.05 o 
   4   6  12      171.08      208.90     23.34 o 
  -7   7  12        8.39       13.23     10.33 o 
  -6   7  12        3.59       18.44      7.78 o 
  -5   7  12      285.50      286.90     33.63 o 
  -4   7  12      134.96       86.23     16.24 o 
  -3   7  12       55.09       38.12     14.04 o 
  -2   7  12      223.92      234.74     21.25 o 
  -1   7  12        0.55       32.05     10.96 o 
   0   7  12      481.51      487.06     41.03 o 
   1   7  12       80.89       83.63     15.87 o 
   2   7  12        0.04       15.80      7.75 o 
   3   7  12        0.04       26.42      9.53 o 
   4   7  12        7.31       25.19     11.38 o 
  -7   8  12       65.09       62.08     16.50 o 
  -6   8  12      170.63      207.31     42.51 o 
  -5   8  12       50.18       31.57     15.08 o 
  -4   8  12      731.20      766.95     60.19 o 
  -3   8  12      197.68      160.77     30.48 o 
  -2   8  12      115.53      122.23     20.04 o 
  -1   8  12      303.70      339.98     28.05 o 
   0   8  12      159.80      140.89     20.74 o 
   1   8  12       72.59       87.37     17.80 o 
   2   8  12      204.03      193.44     31.00 o 
   3   8  12      201.92      218.81     25.80 o 
   4   8  12       97.10      120.98     17.97 o 
  -6   9  12       22.76        7.86     12.25 o 
  -5   9  12      240.14      250.86     33.09 o 
  -4   9  12       10.86       25.69     14.28 o 
  -3   9  12        5.22        8.65     10.82 o 
  -2   9  12      219.17      228.20     31.80 o 
  -1   9  12      107.53       87.51     17.12 o 
   0   9  12       78.44       48.81     17.61 o 
   1   9  12       50.33       57.67     16.88 o 
   2   9  12       42.38       66.55     15.37 o 
  -6  10  12      199.64      174.81     40.76 o 
  -5  10  12      359.63      345.19     66.38 o 
  -4  10  12      219.50      257.28     32.70 o 
  -3  10  12        0.91       32.00     14.73 o 
  -2  10  12      103.49       76.88     27.23 o 
  -1  10  12      268.48      248.24     38.54 o 
   0  10  12      613.29      618.26     45.04 o 
   1  10  12      135.28      156.55     33.14 o 
   2  10  12       85.35      119.94     27.34 o 
   3  10  12       44.76       32.88      9.45 o 
  -5  11  12       18.29       20.92     12.83 o 
  -4  11  12       27.55       36.19     11.00 o 
  -3  11  12       21.53       50.93     16.46 o 
  -2  11  12        3.53       25.67     12.59 o 
  -1  11  12       24.12       13.44     11.70 o 
   0  11  12        1.15       25.68     21.21 o 
   1  11  12       71.32       37.24     13.61 o 
   2  11  12       38.38       56.35     15.26 o 
  -4  12  12       66.29       52.39     24.26 o 
  -3  12  12       27.67       41.05     16.49 o 
  -2  12  12       94.06      104.30     19.83 o 
  -1  12  12       52.47       52.81     11.86 o 
   0  12  12      100.63       68.78     20.62 o 
   1  12  12       20.87       32.27     11.50 o 
  -3  13  12        6.51       38.03     20.06 o 
  -2  13  12       29.45       35.22     11.85 o 
  -1  13  12        0.68       18.92     13.00 o 
  -7   1  13       91.76       86.82     14.57 o 
  -6   1  13        1.05       24.34     13.94 o 
  -5   1  13       14.17       31.08     15.39 o 
  -4   1  13      350.53      336.69     30.26 o 
  -3   1  13      999.54      995.21     33.11 o 
  -2   1  13       89.22      106.00     15.01 o 
  -1   1  13       13.78       14.46      7.56 o 
   0   1  13        2.45        9.02      6.26 o 
   1   1  13      173.80      219.13     26.92 o 
   2   1  13       41.65       39.00     11.35 o 
   3   1  13       85.39      101.87     15.06 o 
   4   1  13       69.27       87.04     17.28 o 
  -7   2  13        0.99       15.51     12.05 o 
  -6   2  13       14.32       11.75     21.66 o 
  -5   2  13       21.28       25.24     14.76 o 
  -4   2  13      115.15      106.73     20.07 o 
  -3   2  13       31.99       25.10     11.58 o 
  -2   2  13       64.40       33.66     10.67 o 
  -1   2  13       18.13       16.76     11.77 o 
   0   2  13        1.42       13.23      6.36 o 
   2   2  13       90.86       63.13     12.79 o 
   3   2  13       13.66       33.56      9.30 o 
  -7   3  13      322.75      359.12     47.22 o 
  -6   3  13      324.38      323.74     26.08 o 
  -5   3  13        2.14       27.08      9.34 o 
  -4   3  13        0.87       15.62      7.00 o 
  -3   3  13      326.86      342.52     32.76 o 
  -2   3  13      384.03      317.29     40.53 o 
  -1   3  13       50.27       60.06     13.29 o 
   0   3  13      325.65      351.83     31.63 o 
   1   3  13      369.55      353.25     36.93 o 
   2   3  13      172.71      119.80     20.71 o 
   3   3  13      182.28      164.02     28.33 o 
   4   3  13       50.18       35.11     10.23 o 
  -7   4  13       59.06       69.65     14.31 o 
  -6   4  13       86.76       91.29     13.38 o 
  -5   4  13        0.99       25.85      9.20 o 
  -4   4  13       89.62       68.94     13.90 o 
  -3   4  13       10.56       24.75      9.71 o 
  -2   4  13      331.52      357.59     27.09 o 
  -1   4  13       56.02       71.91     16.76 o 
   0   4  13      152.47      158.13     27.31 o 
   1   4  13        0.46       20.64      7.25 o 
   2   4  13      219.63      269.81     28.45 o 
   3   4  13       18.69       34.60      7.17 o 
   4   4  13        7.80       17.69      6.21 o 
  -7   5  13       49.10       45.81     15.19 o 
  -6   5  13      112.13      134.46     16.03 o 
  -5   5  13      186.27      209.12     21.78 o 
  -4   5  13      682.70      732.93     24.08 o 
  -3   5  13       41.73       63.57     11.89 o 
  -2   5  13       26.32       37.04     11.99 o 
  -1   5  13      128.66      177.91     26.90 o 
   0   5  13      719.30      754.64     54.61 o 
   1   5  13      980.09     1107.70     33.05 o 
   2   5  13      300.98      259.48     40.26 o 
   3   5  13       84.67       87.20     15.63 o 
  -6   6  13      137.76      116.76     25.53 o 
  -5   6  13       11.32       19.77      7.41 o 
  -4   6  13       66.04       47.41     14.15 o 
  -3   6  13        4.65       18.31      8.44 o 
  -2   6  13        0.47       15.85      9.13 o 
  -1   6  13      361.83      297.03     35.54 o 
   0   6  13       68.46       55.76     14.10 o 
   1   6  13       92.76       61.76     12.04 o 
   2   6  13       18.14       15.46     10.30 o 
   3   6  13        3.19       13.93      8.28 o 
  -6   7  13       90.32       63.62     14.74 o 
  -5   7  13       50.02       53.46     17.70 o 
  -4   7  13      399.77      439.36     46.49 o 
  -3   7  13      415.18      475.12     40.70 o 
  -2   7  13      651.32      723.48     43.56 o 
  -1   7  13       45.45       42.59     12.59 o 
   0   7  13      197.97      152.66     18.17 o 
   1   7  13      202.81      173.54     29.20 o 
   2   7  13      155.81      153.63     38.04 o 
   3   7  13       82.26       84.93     14.41 o 
  -6   8  13       43.16       42.86     13.76 o 
  -5   8  13        4.04       17.89     10.33 o 
  -4   8  13        1.44       21.37     12.00 o 
  -3   8  13      269.69      205.15     43.81 o 
  -2   8  13       67.88       51.23     13.19 o 
   0   8  13      780.77      818.52     30.47 o 
   1   8  13       58.61       50.74     12.25 o 
   2   8  13      141.57      101.08     19.22 o 
  -5   9  13      208.19      270.27     27.35 o 
  -4   9  13      298.73      378.88     67.48 o 
  -3   9  13       68.70       61.43     15.96 o 
  -2   9  13      508.76      407.46     69.36 o 
  -1   9  13      199.66      148.63     23.48 o 
   0   9  13       10.64       41.63     14.50 o 
   1   9  13       16.02       38.05     14.30 o 
  -4  10  13        0.63       14.26      8.61 o 
  -3  10  13       38.72       17.92     13.83 o 
  -2  10  13        1.47       11.54     11.91 o 
  -1  10  13       48.16       27.00     14.87 o 
   0  10  13      143.37      123.24     28.04 o 
   1  10  13       28.24       25.04      9.77 o 
  -3  11  13       52.50       31.38     14.12 o 
  -2  11  13       53.93       49.45     17.35 o 
  -1  11  13        7.31       22.17     10.89 o 
  -6   0  14       30.53       16.98     16.10 o 
  -5   0  14        3.44       21.45     20.94 o 
  -4   0  14       16.80       36.82     27.69 o 
  -3   0  14       57.53       61.06     22.16 o 
  -2   0  14      244.95      281.70     60.79 o 
  -1   0  14       99.10       81.38     21.87 o 
   0   0  14      109.73       75.85     18.79 o 
   1   0  14      130.04      103.78     26.68 o 
   2   0  14      209.53      213.30     31.98 o 
  -6   1  14       16.76       30.83     12.57 o 
  -5   1  14       99.21      105.05     19.69 o 
  -4   1  14        1.70       22.45     11.58 o 
  -3   1  14       53.61       81.13     21.39 o 
  -2   1  14       95.85       92.14     25.06 o 
  -1   1  14       36.98       24.24      9.87 o 
   0   1  14       31.01       64.83     12.17 o 
   1   1  14       24.24       19.54      6.77 o 
   2   1  14        0.04       19.08      8.22 o 
   3   1  14        1.29       21.29      7.72 o 
  -6   2  14      111.31       94.92     22.90 o 
  -5   2  14       12.46        7.10      7.40 o 
  -4   2  14        6.68       25.07     13.46 o 
  -3   2  14      115.37      120.69     26.33 o 
  -2   2  14       87.80       73.09     18.40 o 
  -1   2  14      184.01      176.25     32.82 o 
   0   2  14      168.56      132.41     32.85 o 
   1   2  14       35.70       38.37     10.33 o 
   2   2  14       93.44       76.83     11.83 o 
  -6   3  14        4.25       24.31     10.31 o 
  -5   3  14       43.35       40.36     13.87 o 
  -4   3  14      117.69       76.39     17.72 o 
  -3   3  14       16.96       16.80      8.48 o 
  -2   3  14       98.28      110.19     13.47 o 
  -1   3  14       13.08       26.88      8.74 o 
   0   3  14       31.67       70.29     14.51 o 
   1   3  14       18.37       30.46     14.73 o 
   2   3  14       20.37       24.50     13.96 o 
  -6   4  14      188.60      134.73     38.48 o 
  -5   4  14      179.03      155.03     37.55 o 
  -4   4  14      599.62      569.63     27.22 o 
  -3   4  14      127.47      125.91     22.86 o 
  -2   4  14       72.29       62.91     17.77 o 
  -1   4  14       49.29       47.06     11.54 o 
   0   4  14       34.33       36.83     13.02 o 
   1   4  14       33.93       36.86     11.75 o 
   2   4  14      365.47      361.59     55.60 o 
  -5   5  14        2.88       10.84      8.75 o 
  -4   5  14       25.43       34.55     11.49 o 
  -3   5  14       12.72       29.75     11.90 o 
  -2   5  14        2.02       17.22      9.33 o 
  -1   5  14        7.22       23.44      8.20 o 
   0   5  14       28.90       17.57     10.22 o 
   1   5  14      113.80       85.40     23.67 o 
  -5   6  14       32.38       32.80      9.22 o 
  -4   6  14      176.42      140.43     24.08 o 
  -3   6  14      311.49      335.07     40.00 o 
  -2   6  14      360.04      339.29     27.70 o 
  -1   6  14      116.72      137.54     21.78 o 
   0   6  14       91.45      115.86     18.13 o 
   1   6  14        0.88       17.07      9.74 o 
  -4   7  14        7.23       28.79     13.33 o 
  -3   7  14       54.15       37.70     17.04 o 
  -2   7  14       50.14       41.55     11.53 o 
  -1   7  14        0.72       21.18      9.83 o 
   0   7  14       42.30       30.99     10.57 o 
   1   7  14       56.82       54.01     17.81 o 
  -4   8  14       66.89       69.23     20.32 o 
  -3   8  14       29.45       34.66     15.63 o 
  -2   8  14       70.52       59.66     15.69 o 
  -1   8  14      642.81      577.13     61.94 o 
   0   8  14      659.76      712.87     38.72 o 
  -2   9  14        7.12       24.96     12.69 o 
  -4   1  15      185.13      177.29     39.19 o 
  -3   1  15      194.33      202.49     29.36 o 
  -2   1  15        1.81        2.76     10.04 o 
  -1   1  15       13.42       39.33     12.47 o 
   0   1  15       61.79       67.64     17.54 o 
  -4   2  15       27.73       18.11     12.75 o 
  -3   2  15       67.80       42.00     17.08 o 
  -2   2  15        4.48       15.94     13.20 o 
  -1   2  15       21.09       56.71     14.16 o 
   0   2  15       29.23       48.78     10.68 o 
  -4   3  15      311.08      285.66     50.66 o 
  -3   3  15      136.00      132.77     39.15 o 
  -2   3  15      132.26      172.24     25.70 o 
  -1   3  15       61.19       54.74     13.69 o 
   0   3  15       51.11       50.00     11.50 o 
  -3   4  15        5.63       34.65     20.12 o 
  -1   4  15       55.47       63.10     19.06 o 
  -2   5  15       77.77       75.79     15.22 o 
  -1   5  15      145.13      100.98     17.30 o 
                                                 
